# Supplementary material for: Inversion polymorphism in a complete human genome assembly
Source: Genome Biol. 2023 Apr 30;24:100. doi: 10.1186/s13059-023-02919-8 (PMC10150506; doi:10.1186/s13059-023-02919-8)
Supplement: Supplementary file 2 — Additional file 2: Table S1. Nonredundant inversion callset reported in this study. Table S2. Putative novel inversions with respect to T2T-CHM13 reference. Table S3. Enrichment of inversions in pericentromeric regions. Table S4. List of minor alleles and resolved orientation errors in GRCh38. Table S5. Novel inversions in HPRC Strand-seq dataset. [file 13059_2023_2919_MOESM2_ESM.xlsx]

## Sheet: Table-S1
Table S1: Nonredundant inversion callset reported in this study
Chromosome	Start	End	Width	Arbigent verdict	NA19434	HG00096	HG00171	HG00268	HG00512	HG00513	HG00514	HG00731	HG00732	HG00733	HG00864	HG01114	HG01352	HG01505	HG01573	HG01596	HG02011	HG02018	HG02059	HG02106	HG02492	HG02587	HG02818	HG03009	HG03065	HG03125	HG03371	HG03486	HG03683	HG03732	HG04217	NA12329	NA12878	NA18534	NA18939	NA19036	NA19238	NA19239	NA19240	NA19650	NA19983	NA20509	NA20847	NA24385	Callerset support
chr1	12382711	12609165	226455	INVDUP	0|0	0|0	0|0	0|0	0|0	0|0	0|0	0|0	0|0	0|0	idup_h1	0|0	0|0	0|0	0|0	0|1	0|0	0|0	0|0	0|0	11	0|0	0|0	1100	idup_h1	0|0	0|0	0|0	0|0	0|0	1100	0|0	0|0	0|0	0|0	1100	0|0	0|0	0|0	0|0	0|0	0|0	0|0	0|0	PAV, SSEQAUTO
chr1	12609166	12650338	41173	pass	0|0	0|0	0|0	1|0	1|1	0|0	0|1	0|1	0|0	1|0	1|0	0|0	0|0	0|0	1|0	0|0	0|0	0|1	1|1	0|0	0|1	1|0	1|1	1|0	0|0	1|0	0|0	0|0	1|0	0|0	0|1	0|0	0|1	1|0	1|0	1|0	1|1	0|0	0|1	0|0	0|0	0|1	0|1	0|0	SSEQAUTO
chr1	16369376	16468031	98656	INVDUP	2100	1201	1210	1100	2110	idup_hom	idup_hom	idup_hom	0|0	31	0|0	idup_h1	0|0	13	1|0	2110	111	2110	2110	1|0	0|0	1200	2110	2101	2110	idup_hom	idup_hom	1|0	2101	1102	2110	0|0	0|0	1210	2110	2110	1102	211	13	1|0	1012	3100	1021	1|1	PAV, SSEQAUTO, BIONANO
chr1	16674830	16758148	83319	INVDUP	idup_hom	2100	idup_h1	0|0	idup_h1	idup_hom	21	idup_hom	0|0	21	idup_h1	2100	2100	21	idup_h1	idup_hom	21	idup_hom	2100	0|0	0|0	idup_h1	idup_hom	idup_h1	2100	idup_h2	21	31	0|0	idup_h1	idup_hom	0|0	0|0	2100	idup_hom	3100	0|0	idup_hom	1021	0|0	0|0	3100	0|0	idup_hom	SSEQAUTO
chr1	21030955	21031816	862	pass	0|0_lowconf	0|0_lowconf	0|1	1|0_lowconf	0|0_lowconf	0|0_lowconf	0|0	0|0_lowconf	0|0_lowconf	0|0_lowconf	0|0_lowconf	0|0_lowconf	0|0_lowconf	0|0_lowconf	1|0_lowconf	0|0_lowconf	0|0_lowconf	0|0_lowconf	0|0	0|1_lowconf	0|0_lowconf	0|0	0|0_lowconf	0|0_lowconf	1|0_lowconf	0|0_lowconf	0|0_lowconf	0|0_lowconf	0|0_lowconf	0|0_lowconf	0|0_lowconf	0|0_lowconf	0|0_lowconf	0|0_lowconf	noreads	noreads	0|0_lowconf	0|0_lowconf	0|0	0|1_lowconf	1|0_lowconf	0|0_lowconf	0|0_lowconf	0|0	PAV
chr1	25174682	25198749	24068	pass	0|0	0|0	0|0	0|0	0|0	0|0	0|0	0|0	0|0	0|0	0|0	0|0	0|0	0|0	0|0	0|1	0|0	0|0	0|0	0|0	0|0	0|0	0|0	0|0	0|0	0|0	0|0	0|0	0|0	0|0	0|0	0|0	0|0	0|0	0|0	0|0	0|0	0|0	0|0	0|0	0|0	0|0	0|0	0|0	SSEQAUTO, BIONANO
chr1	60655422	60657715	2294	pass	0|0	0|0	0|0	0|0	0|0	0|0	0|0	0|0	0|0	0|0	0|0_lowconf	0|0_lowconf	0|0	0|0	0|1_lowconf	0|0	1|0	0|0	0|0	0|0	0|0_lowconf	0|0_lowconf	0|0	0|0_lowconf	0|0	0|0	0|0	0|0	0|0_lowconf	0|0	1|0_lowconf	1|0	0|0	0|0	0|0	0|1	0|0	0|0	0|0	0|0	0|0_lowconf	0|1_lowconf	0|0_lowconf	0|0	PAV
chr1	81480190	81547098	66909	pass	0|0	0|0	0|0	0|0	0|0	0|0	0|0	0|0	0|0	0|0	0|0	0|0	0|0	0|0	0|0	0|0	0|0	0|0	0|0	0|0	0|0	0|0	0|0	0|0	0|0	0|0	0|0	0|0	0|0	0|1	0|0	0|0	0|0	0|0	0|0	0|0	0|0	0|0	0|0	0|0	0|0	0|0	0|0	0|0	PAV, SSEQAUTO, BIONANO
chr1	91510844	91511684	841	pass	0|0_lowconf	0|0_lowconf	0|0_lowconf	0|0_lowconf	0|0	0|0_lowconf	0|0	1|0	0|0_lowconf	0|0_lowconf	1|0_lowconf	0|0_lowconf	0|0_lowconf	1|0_lowconf	1|0_lowconf	0|0_lowconf	0|1_lowconf	0|0_lowconf	0|1_lowconf	0|0_lowconf	0|0_lowconf	0|0_lowconf	0|0_lowconf	0|0_lowconf	0|1_lowconf	0|0_lowconf	0|0_lowconf	0|0_lowconf	0|0_lowconf	0|1_lowconf	0|0_lowconf	1|0	0|0_lowconf	0|0_lowconf	1|0_lowconf	0|0_lowconf	0|0_lowconf	1|0_lowconf	0|0_lowconf	0|0_lowconf	0|0_lowconf	0|0_lowconf	0|0_lowconf	0|0_lowconf	PAV
chr1	103495750	103546229	50480	lowconf-noreads	noreads	noreads	noreads	noreads	noreads	noreads	noreads	noreads	noreads	noreads	noreads	noreads	noreads	noreads	noreads	noreads	noreads	noreads	noreads	noreads	noreads	noreads	noreads	noreads	noreads	noreads	noreads	noreads	noreads	noreads	noreads	noreads	noreads	noreads	noreads	noreads	noreads	noreads	noreads	noreads	noreads	noreads	noreads	noreads	PAV
chr1	108344118	108417137	73020	pass	1|0	0|1	0|0	0|0	0|0	0|0	0|0	1|0	1|0	0|1	1|0	1|1	1|1	1|1	0|0	0|0	1|0	0|0	0|0	0|0	0|0	0|1	0|1	1|0	1|1	0|1	0|0	1|1	1|1	0|0	1|0	1|0	0|1	0|0	0|0	1|1	1|1	0|0	0|1	0|1	1|1	0|1	1|1	0|0	PAV, SSEQAUTO, BIONANO
chr1	120318757	120628952	310196	pass	0|1	1|1	1|1	1|1	1|1	1|1	1|1	0|1	1|1	1|1	1|1	1|1	1|0	0|1	1|1	0|0	1|1	1|1	1|1	1|1	1|0	1|1	0|1	1|1	0|1	1|1	1|1	1|1	1|1	1|1	1|0	1|1	1|0	1|1	1|1	1|1	1|1	1|1	1|1	1|0	1|1	1|1	0|0	1|1	PAV, SSEQAUTO
chr1	124135028	125862453	1727426	pass	1|1	0|0	100	100	1|1	0|0	0|1	100	0|1	10	10	1|1	100	1|1	1|1	0	1	100	1|1	1	10	1|1	100	1000	100	10	1|1	1|1	0|1	1|0	0|0	1	1|0	1	100	1|1	0	0	1|1	1|0	100	1	0|0	1|1	SSEQAUTO
chr1	127475776	128800540	1324765	pass	1|1	1|1	0|1	1|0	1|1	0|0	0|1	1|1	1|1	1|1	1|1	1|1	1|1	1|1	1|1	1200	1|0	1|0	1|1	0|1	1|0	1|1	1|1	0|0	1|1	1000	1|1	1|1	1|1	1|1	1|0	1|1	0|1	1|1	1|1	1|0	300	202	200	1|0	1|1	1|1	0|0	1|1	SSEQAUTO
chr1	128150043	128150616	574	lowconf	0|0_lowconf	noreads	noreads	1|0_lowconf	1|1_lowconf	0|0	0|1_lowconf	1|1_lowconf	1|1_lowconf	1|1_lowconf	0|0_lowconf	1|1_lowconf	1|1_lowconf	1|0_lowconf	0|1_lowconf	0|1_lowconf	0|0_lowconf	0|0_lowconf	1|1_lowconf	0|1_lowconf	0|0_lowconf	0|0_lowconf	1|1_lowconf	0|0_lowconf	0|0_lowconf	0|0_lowconf	1|1_lowconf	1|1_lowconf	1|1_lowconf	1|1_lowconf	1|0_lowconf	0|0_lowconf	0|1_lowconf	1|0_lowconf	0|0_lowconf	noreads	1|1_lowconf	1|1_lowconf	1|1_lowconf	0|0_lowconf	0|0_lowconf	noreads	0|1	1|1_lowconf	PAV
chr1	128812511	128968130	155620	pass	1|1	1|0	1|0	0|1	0|1	1|0	1|1	1|1	1|0	1|1	0|1	1|0	0|1	1|1	1|1	1|0	0|0	1|0	1|0	0|1	0|0	1|1	1|1	1|1	1|0	0	1|1	1|1	0|1	0|1	1|0	0|0	0|0	0|0	1|1	1|0	100	0|0	1000	1|0	1|1	1|1	0|0	1|0	SSEQAUTO
chr1	142260234	142334197	73964	pass	10	10	0|0	0|0	0|1	1|0	1|1	0|0	0|0	0|0	100	0|0	10	0|0	10	10	10	1000	0	0|0	1000	1000	0|0	0|0	0|0	1000	10	10	10	0|0	0|0	1000	0|0	1000	10	0|0	0|0	0|0	0|0	0|0	0|0	1000	10	0|0	SSEQAUTO
chr1	142588805	142863325	274521	pass	0	0|0	0|0	0|0	0|0	0|0	0|0	0|0	0|0	0|0	0|0	0|0	0|0	0|0	0|0	1000	0|0	10	0|0	0|0	0|0	0|0	0|0	0|0	0|0	0|0	0|0	0|0	30	0|0	1000	0|0	0|0	0|0	0|0	0|0	0|0	0|0	0|0	0|0	0|0	1000	0|0	20	SSEQAUTO
chr1	143480642	143685464	204823	pass	10	0|1	0|0	0|0	1|1	0|0	0|1	0|0	0|1	0|0	0|0	0|0	1|1	0|0	1|1	0|1	1|0	0|1	0|1	0|1	0|1	0|0	1|0	1|0	0|0	1|0	1|1	1|0	1|0	0|0	0|1	0|1	0|1	0|0	0|0	1|1	0|0	1|1	1|0	0|0	0|1	0|0	1|1	0|0	PAV, SSEQAUTO
chr1	144484849	145208843	723995	pass	0|0	0|0	0|0	0|0	0|0	0|0	0|0	0|0	0|0	0|0	0|0	0|0	0|0	1|0	0|0	0|0	0|0	0|0	0|0	0|0	0|0	0|0	0|0	0|0	0|1	0|0	0|0	0|0	0|0	0|0	0|0	0|0	0|0	0|0	0|0	0|0	0|0	0|0	0|0	0|0	0|0	0|0	0|0	0|0	SSEQAUTO
chr1	145169225	145197280	28056	INVDUP	0|0_lowconf	0|0	0|0	0|0	2100	2110	idup_h2	0|0	1|0_lowconf	0|0	0|0	0|0	0|0_lowconf	1|0_lowconf	0|0_lowconf	0|0	0|0	0|0_lowconf	0|0	0|0	0|0_lowconf	0|0_lowconf	0|0	1|0_lowconf	0|1	0|0_lowconf	0|0_lowconf	0|0_lowconf	0|1_lowconf	0|0	0|0	0|1_lowconf	0|0	2110	0|0	1|0_lowconf	0|0	0|0	0|0	0|0	0|0_lowconf	0|0	0|0_lowconf	11	PAV, SSEQAUTO
chr1	145556901	145869825	312925	pass	1|1	1|1	1|1	1|1	1|1	1|1	1|1	1|1	0|1	1|0	1|1	0|1	0|0	1|1	1|1	1|1	1|1	0|1	1|1	0|0	1|1	1|0	1|1	0|1	1|0	0|1	1|1	1|1	1|1	1|1	0|0	1|1	1|1	1|1	0|1	1|1	1|1	1|0	1|1	1|1	0|0	0|1	0|0	0|1	SSEQAUTO
chr1	146098916	146200689	101774	pass	0|1_lowconf	0|0_lowconf	0|1_lowconf	0|0_lowconf	0|1_lowconf	0|0_lowconf	11	1000	0|0_lowconf	0|0	0|0_lowconf	1|1_lowconf	0|0	1|0	0|0_lowconf	0|0	0|0_lowconf	0|1_lowconf	0|0	0|0_lowconf	1|0_lowconf	1|0	10	10	1	1000	10	0|0	0|0	0|0	0|0_lowconf	0|0	0|0	0	0|1_lowconf	0|0_lowconf	0|0	0|0	0|0	0|0_lowconf	0|0	0|1_lowconf	0|0_lowconf	0|0	PAV
chr1	146275931	148947569	2671639	pass	1|0	0|0	0|0	0|0	0|0	0|0	0|0	0|0	0|0	0|0	0|0	0|0	0|0	1|0	0|0	0|0	0|0	0|0	0|0	0|0	0|0	0|0	0|0	0|0	0|0	0|0	0|0	0|0	0|0	0|0	0|0	0|0	0|0	0|0	0|0	0|0	0|0	0|0	0|0	0|0	0|0	0|0	0|0	0|0	PAV, SSEQAUTO
chr1	146505400	146526173	20774	pass	0|0	0|0	0|0	0|1	0|0	0|0	0|0	0|0	0|0	0|0	0|0	0|0	0|0	1|0	0|0	0|0	1|0	0|0	0|0	0|0	0|0	0|0	0|0	0|0	0|1	0|0	1|1	0|0	0|0	0|0	0|0	0|0	0|0	0|0	0|0	0|1	0|0	0|1	0|0	0|0	1|0	0|0	0|0	1|0	PAV, SSEQAUTO
chr1	148292036	148318057	26022	pass	1|1_lowconf	0|0	0|0	0|0	0|0	0|0	0|0	1000	0|0	0|0	0|0	0	0|0	1|0	0|0	0|1_lowconf	0|0	0|0_lowconf	0|0_lowconf	0|0_lowconf	0|0_lowconf	0|0	0|1_lowconf	0|0	1|0_lowconf	0|0	0|0_lowconf	1|1_lowconf	0|0	0|1	0|0	0|0_lowconf	10	0|0_lowconf	0|0	1|0_lowconf	0|1_lowconf	0|0	1000	0|0	0|0	0|0	0|0_lowconf	0|0	SSEQAUTO
chr1	148962276	148978451	16176	pass	0|1	0|0	0|0	1|1	1|0	1|0	1|0	0|1	0|1	1|0	1|1	1|0	0|1	0|1	1|1	1|1	1|1	1|1	1|0	1|1	0|1_lowconf	1|1	0|1	1|0_lowconf	0|0	1|1	0|0	0|0	0|1	1|1	1|0	1|0	0|0	1|1	1|1	0|1	1|0	1|1	1|0	1|0	1|1	1|0	1|1	1|1	PAV, SSEQAUTO
chr1	197047051	197048248	1198	pass	0|0_lowconf	0|0	0|1	0|0	0|0	0|0	0|0	0|1	0|0	0|0	0|0	1|0	0|0	0|0_lowconf	0|0_lowconf	0|0	0|0_lowconf	0|0	0|0	0|0_lowconf	0|0_lowconf	0|0_lowconf	0|0	0|0_lowconf	0|0	0|0	0|0	0|0	0|0	0|1	0|0_lowconf	0|0	1|0	0|0	0|1	0|0	0|0	2020	0|0	0|0_lowconf	0|0	0|0_lowconf	0|0_lowconf	0|1	PAV
chr1	226688046	226691065	3020	pass	0|0	0|0	0|0	0|0	0|1	0|0	0|1	0|0	0|0	0|0	0|0	0|1	0|0	0|1	0|0	0|0	0|1	2101	0|0	1|0_lowconf	0|0_lowconf	0|0	1|0	0|1	0|0	0|0	0|0	0|0	0|0	0|0	0|1	0|0	0|0	0|0	0|0	0|0	0|0	1|0	0|0	0|1	0|0	0|0	0|0	0|0	PAV, SSEQAUTO
chr1	247098260	247555075	456816	INVDUP	0|0	0|0	0|0	0|0	0|0	0|0	0|0	0|0	0|0	0|0	0|0	0|0	0|0	0|0	0|0	0|0	0|0	0|0	0|0	0|0	0|0	0|0	0|0	0|0	0|0	0|0	idup_h2	0|0	0|0	0|0	0|0	0|0	0|0	0|0	0|0	0|0	0|0	0|0	0|0	0|0	0|0	0|0	0|0	0|0	SSEQAUTO
chr1	247555076	247879957	324882	pass	0|0	0|0	0|0	0|0	0|0	0|0	0|0	0|0	0|0	0|0	0|0	0|0	0|0	0|0	0|0	0|0	0|0	0|0	0|0	0|0	0|0	0|0	0|0	0|0	0|0	0|0	0|1	0|0	0|0	0|0	0|0	0|0	0|0	0|0	0|0	0|0	0|0	0|0	0|0	0|0	0|0	0|0	0|0	0|0	SSEQAUTO
chr1	247954714	247976167	21454	INVDUP	0|0	0|0	0|0	0|1	1|0	1|0	0|1	0|0	0|0	0|0	0|0	0|0	0|0	0|0	1|0	1|1	0|0	0|1	0|1	0|0	11	0|0	0|1	0|0	0|0	1|1	idup_h2	0|1	0|1	0|1	0|0	0|1	0|0	1|0	0|0	0|1	0|0	1|1	1|0	0|0	0|1	0|0	1|0	0|0	PAV, SSEQAUTO
chr1	248007126	248079316	72191	pass	1000	0|0	0|0	0|0	0|0	0|0	0|0	0|0	0|0	0|0	0|0	0|0	0|0	0|0	0|0	0|0	10	0|0	0|0	0|0	0|0	0	0	1000	10	0|0	10	10	0|0	0|0	0|0	10	0	1000	0|0	0|0	0|0	10	10	0|0	0|0	0|0	0|0	0|0	PAV
chr10	4963766	5004200	40435	pass	0|0	0|1	0|1	0|0	0|0	0|0	0|0	0|0	0|1	0|1	0|0	0|0	0|0	0|0	0|0	0|0	0|0	0|0	0|0	0|0	0|0	0|0	0|0	0|1	0|0	0|0	0|0	0|0	0|1	0|0	0|0	0|0	0|1	0|0	0|0	0|0	0|0	0|0	0|0	0|0	0|0	0|0	0|0	0|0	PAV, SSEQAUTO
chr10	13077329	13077666	338	lowconf	1|0_lowconf	1|1	0|1	0|0_lowconf	1|0	0|1	0|1_lowconf	0|1	0|1_lowconf	1|0_lowconf	1|0	0|0_lowconf	0|0_lowconf	0|0_lowconf	0|0_lowconf	1|1	0|0_lowconf	1|0_lowconf	0|1_lowconf	0|0_lowconf	0|0_lowconf	1|0	0|0_lowconf	0|1_lowconf	0|1_lowconf	0|0_lowconf	0|1	0|0_lowconf	0|0_lowconf	1|1	0|0_lowconf	0|0_lowconf	0|1	0|1	0|1	0|0_lowconf	0|1	0|0_lowconf	0|0_lowconf	1|0	0|1	0|0_lowconf	0|1	0|0_lowconf	PAV
chr10	15760659	15778589	17931	pass	0|0	0|0	0|0	0|0	0|0	0|0	0|0	0|0	0|0	0|0	0|0	0|0	0|0	0|0	0|0	0|0	0|0	0|0	0|0	0|0	0|0	1|0	0|0	0|0	0|0	0|0	0|0	0|0	0|0	0|0	0|0	0|0	0|0	0|0	0|0	0|0	0|0	0|0	0|0	0|0	0|0	0|0	0|0	0|0	PAV, SSEQAUTO
chr10	37136967	37143469	6503	pass	0|1	0|0	1|1	1|0	0|1	0|0	0|0	0|1	1|0	1|0	1|1	0|1	1|1	0|1	0|0	0|0	1|0	1|0	1|0	1|0	0|0	1|1	0|1	1|0	1|0	1|1	1|1	1|0	1|0	0|0	0|0	1|1	0|0	0|0	0|0	1|1	0|1	1|0	1|1	0|0	1|1	1|1	0|0	0|1	PAV, SSEQAUTO
chr10	47016747	47094455	77709	pass	0|0	0|0	1|0	0|0	0|0	0|0	0|0	0|0	0|0	0|0	0|0	1|0	0|0	0|0	0|0	0|0	0|0	0|0	0|0	0|0	0|0	0|1	10	0|0	0|0	0|0	1|0	0|0	0|0	0|0	0|0	0|0	0|0	1|0	0|0	0|0	0|0	0|0	0|0	0|0	0|0	0|0	0|0	0|0	PAV, SSEQAUTO
chr10	47089723	47248222	158500	pass	0|0	0|0	0|0	0|0	0|0	0|0	0|0	0|0	0|0	0|0	0|0	0|0	0|0	0|0	0|0	0|0	0|0	0|0	0|0	0|0	0|0	0|0	0|0	0|0	0|0	0|0	0|0	0|0	0|0	0|0	0|0	0|0	0|0	0|0	0|0	0|0	0|0	1030	0|0	0|0	0|0	0|0	0|0	0|0	PAV, SSEQAUTO
chr10	47857659	48404496	546838	pass	0|0	0|0	0|1	0|0	0|0	0|0	0|0	0|0	0|0	0|0	0|0	0|0	0|0	0|0	0|0	0|0	0|0	0|0	0|0	0|0	0|0	0|0	0|0	0|0	0|1	0|0	0|0	0|0	1|0	0|0	0|0	0|0	0|1	1|0	0|0	0|1	0|0	1|0	1|0	0|0	0|0	0|0	0|0	0|0	PAV, SSEQAUTO
chr10	47880048	48071247	191200	pass	0|0	0|0	0|1	0|0	0|0	0|0	0|0	0|0	0|0	0|0	0|0	0|0	0|0	0|0	0|0	0|0	0|0	0|0	0|0	0|0	0|0	0|0	0|0	0|0	0|1	0|0	0|0	0|0	1|0	0|0	0|0	0|0	0|1	1|0	0|0	0|1	0|0	1|0	1|0	0|0	0|0	0|0	0|0	0|0	PAV
chr10	48540600	48648198	107599	pass	0|0	0|1	1000	0|0	1000	0|0	0|0	0|1	10	1|0	0|0	0|0	10	0|0	10	10	0|0	10	0|0	1000	0	0|0	10	0|0	1000	10	1100	0|1	0|0_lowconf	0|0	0|0	1000	0|1	1|0	0|0	1000	0|0	1000	0|0	0|0	0|0	0|0	0|0	0|0	PAV
chr10	55857591	55864012	6422	pass	0|0	0|0	0|0	0|0	1|0	0|1	1|1	0|0	0|0	0|0	0|0	0|0	0|0	0|0	0|0	1|1	0|0	0|0_lowconf	0|0	0|0	0|0	0|0	0|0	0|0	0|0	0|0	0|1	0|0	0|0	0|0	0|0	0|0	0|0	0|0	0|0	0|0	0	10	0|0	0|0	1|0	0|0	0|0	0|0	SSEQAUTO
chr10	66325057	66329359	4303	pass	0|0	0|0	0|0	0|0	0|0	0|0	0|0	0|0	0|0	0|0	0|0	0|0	0|0	0|0	0|0	0|0	0|0	0|0	0|0	0|0	noreads	0|0	0|0	0|0	0|0	0|0	0|0	0|0	0|0	0|0	0|0	0|0	0|0	0|0	0|0	0|0	0|1	0|0	0|0	0|0	0|0	0|0	2000	0|0	SSEQAUTO
chr10	71936140	71937699	1560	pass	0|0_lowconf	0|0	0|0	0|0_lowconf	0|0	0|0	0|0	0|0	0|0	0|0	0|0	0|0_lowconf	0|0_lowconf	0|0	0|0_lowconf	0|0	0|0	0|0	0|0	0|0_lowconf	1|0_lowconf	0|0_lowconf	0|0	0|0	0|0	0|0	0|0	0|0	0|0	0|0_lowconf	0|0	0|0_lowconf	0|0	0|0	0|0	0|0	0|0	2020	0|0	0|0	1|0	0|0	0|0	0|0	PAV
chr10	74529390	74531557	2168	Mendelfail	0|0_lowconf	0|1_lowconf	1|0_lowconf	0|0_lowconf	0|0	0|0	0|1_lowconf	0|0	0|0_lowconf	0|0	1|0	0|0_lowconf	0|0	0|0_lowconf	0|0_lowconf	0|0	0|0_lowconf	0|0_lowconf	0|0_lowconf	0|0_lowconf	noreads	1|0	0|0	0|1_lowconf	0|0	0|0_lowconf	0|0	0|0	1|0_lowconf	0|0	0|0	0|1	0|0	1|1	0|0	0|0	0|0	0|0	0|0	0|0_lowconf	0|1	0|0	0|0	0|0	PAV
chr10	80396065	80686577	290513	pass	0|0	0|0	0|0	0|0	0|0	0|0	0|0	0|0	0|0	0|0	0|0	0|0	0|0	0|0	0|0	0|1	0|0	0|0	0|0	0|0	0|0	0|0	0|0	0|1	0|0	0|0	0|0	0|0	0|0	0|0	1|0	0|0	0|0	0|0	0|0	0|0	0|0	0|0	0|0	1|0	0|0	0|0	0|0	0|0	PAV, SSEQAUTO
chr10	80405247	81095894	690648	pass	0|0	0|0	0|0	0|0	0|0	0|0	0|0	0|0	0|0	0|0	0|0	0|0	0|0	0|0	0|0	0|1	0|0	0|0	0|0	0|0	0|0	0|0	0|0	0|1	0|0	0|0	0|0	0|0	0|0	0|0	1|0	0|0	0|0	0|0	0|0	0|0	0|0	0|0	0|0	1|0	0|0	0|0	0|0	0|0	SSEQAUTO
chr10	88191620	88313522	121903	pass	0|0	0|0	0|0	0|0	0|0	0|0	0|0	0|0	0|0	0|0	0|0	0|0	0|0	0|0	0|0	0|0	0|0	0|0	0|0	0|0	0|0	0|0	1|0	0|0	0|0	0|0	0|0	0|1	0|0	0|0	0|0	0|0	0|0	0|0	0|0	0|0	0|0	0|0	0|0	0|0	0|0	0|0	0|0	0|0	PAV, SSEQAUTO
chr10	92326882	92329443	2562	pass	0|0	1|1	0|1	0|0	0|0	0|0	0|0	0|0	0|0	0|0	0|0	0|1	1|0	0|1	0|0	0|0	0|0	0|0	0|0	0|0	0|0_lowconf	1|0	1|0	0|0	1|0	1|0	1|0	0|1	0|0	0|1_lowconf	0|0	0|0	0|0	0|0	0|0_lowconf	0|0	0|0	0|0	0|0	0|0	0|0	0|0_lowconf	0|0	0|0	PAV, SSEQAUTO
chr10	104083471	104092499	9029	pass	0|0	0|0	0|0	0|0	0|0	0|0	0|0	0|0	21	2100	0|0	0|0	0|0	0|0	0|0	0|0	0|0	0|0	0|0	0|0	0|0	0|0	0|0	0|0	0|0	0|0	0|0	0|0	0|0	0|0	0|0	0|0	0|0	0|0	0|0	0|0	0|0	0|0	0|0	0|0	0|0	0|0	0|0	0|0	SSEQAUTO
chr10	114303185	114303541	357	lowconf	0|0_lowconf	0|0_lowconf	0|1_lowconf	0|0_lowconf	1|0_lowconf	1|0_lowconf	0|0_lowconf	0|0_lowconf	0|0_lowconf	0|0_lowconf	0|0_lowconf	0|0_lowconf	0|0_lowconf	0|0_lowconf	0|0_lowconf	0|0_lowconf	0|0_lowconf	0|0_lowconf	0|0_lowconf	0|0_lowconf	1|0_lowconf	0|0_lowconf	0|0_lowconf	1|0	1|0_lowconf	0|0_lowconf	0|0_lowconf	0|0_lowconf	1|0	0|1	0|0_lowconf	0|0_lowconf	0|0_lowconf	0|0_lowconf	0|1_lowconf	0|0_lowconf	1|0_lowconf	noreads	0|0_lowconf	0|0_lowconf	0|0_lowconf	1|0_lowconf	0|0_lowconf	0|0_lowconf	PAV
chr10	132552775	132553751	977	pass	1|0_lowconf	0|0_lowconf	0|0	0|0_lowconf	0|0	0|0	0|0_lowconf	0|0_lowconf	0|0	0|0	0|0_lowconf	0|0_lowconf	0|0	0|0	0|0	0|0_lowconf	1|0	0|0_lowconf	0|0	0|0_lowconf	0|1_lowconf	1|0_lowconf	0|0	0|0_lowconf	0|0	0|0	0|0	0|0_lowconf	0|0_lowconf	0|0_lowconf	1|0_lowconf	0|0	0|0	0|0	0|0	0|0_lowconf	2110	2020	0|0	0|1_lowconf	0|0	0|0	0|0	0|0	PAV
chr11	353013	359218	6206	pass	0|0	1|1	1|1	1|1	0|0	0|0	0|0	0|0	0|0	0|0	0|0	1|1	1|0	1|0	0|1	0|0	0|1	0|0	0|0	0|0	1|0	0|1	0|0	0|0	0|0	0|0	0|0	0|0	0|1	0|0	0|0	1|0	1|1	0|0	0|0	0|0_lowconf	0|0	0|0	0|0	1|0	0|0	1|1	0|1	1|1	PAV, SSEQAUTO
chr11	789936	792585	2650	pass	0|0_lowconf	0|0	0|0	0|0_lowconf	0|0	0|0	0|0	0|0	0|0	0|0	0|0_lowconf	0|0_lowconf	0|0_lowconf	0|0_lowconf	0|0_lowconf	0|0	0|0_lowconf	0|0_lowconf	0|0	0|0	0|1_lowconf	0|0_lowconf	0|0	0|0_lowconf	0|0_lowconf	0|0_lowconf	1|0_lowconf	1|0_lowconf	0|0	0|0_lowconf	0|0_lowconf	0|0_lowconf	0|1	0|0	0|0_lowconf	0|0_lowconf	0|0	0|0	0|0	0|0	0|0	0|0	0|0	0|0	PAV
chr11	1751546	1768606	17061	pass	0|0	0|0	0|0	0|0	0|0	0|0	0|0	0|0	0|0	0|0	0|0	0|0	0|0	0|0	0|0	0|0	0|0	0|0	1|0	0|0	0|0	0|0	0|0	0|0	0|0	0|0	0|0	0|0	0|0	0|0	0|0	0|0	0|0	0|0	0|0	0|1	0|0	0|0	0|0	0|0	0|0	0|0	0|0	0|0	SSEQAUTO
chr11	4315323	4340754	25432	pass	0|0	0	0|0	0|1	10	0	10	10	0|0	0|0	10	0|0	1000	0|0	1000	10	1000	1	0	0	0|0_lowconf	10	1000	0|0_lowconf	0|0	0|0	1000	0	0|0	0|0	0|0	1000	0|1	0|0	0|0_lowconf	0|0	0|0	10	0|0	0|0	0|0	1|0	10	0|0	SSEQAUTO
chr11	11331362	11336171	4810	INVDUP	0|0_lowconf	0|0_lowconf	0|0_lowconf	0	21	0|0	0|0	21	2110	0|0	0|1_lowconf	1|1_lowconf	1|0_lowconf	1|0_lowconf	0|0	0|1_lowconf	1000	0	0|0_lowconf	0|0_lowconf	noreads	0	1000	1|1_lowconf	0|1	0|1_lowconf	0|0	0|0_lowconf	0|0_lowconf	0	0|0_lowconf	1|0_lowconf	1021	0|0_lowconf	1|0_lowconf	0|1_lowconf	idup_hom	1021	2110	1|0_lowconf	0|1	0	0	0|0_lowconf	SSEQAUTO
chr11	18344006	18361933	17928	pass	0|0	0|0	0|0	0|0	0|0	0|0	0|0	0|0	0|0	0|0	0|0	0|0	0|0	0|0	0|0	0|0	0|0	0|0	0|0	0|0	0|0	0|0	0|0	0|0	0|0	0|0	0|0	0|0	0|1	0|0	0|0	0|0	0|0	0|0	0|0	0|0	0|0	0|0	0|0	0|0	0|0	0|0	0|0	0|0	PAV
chr11	24387432	24387823	392	lowconf	1|0_lowconf	0|0_lowconf	1|0_lowconf	0|0_lowconf	noreads	1|0_lowconf	0|0_lowconf	0|0_lowconf	0|0_lowconf	0|0_lowconf	0|0_lowconf	0|0_lowconf	1|0_lowconf	0|1_lowconf	1|0_lowconf	1|0_lowconf	1|0	0|0_lowconf	0|0_lowconf	0|0_lowconf	0|1	0|0_lowconf	0|0_lowconf	1|0_lowconf	0|1_lowconf	0|0_lowconf	0|0_lowconf	0|1	0|0_lowconf	0|0_lowconf	0|0_lowconf	0|0_lowconf	0|0_lowconf	0|0_lowconf	0|0_lowconf	noreads	1|0	0|0_lowconf	0|0_lowconf	0|0_lowconf	0|1_lowconf	1|0	0|0_lowconf	0|0_lowconf	PAV
chr11	49020297	49049103	28807	INVDUP	0|0	0|0	0|0	0|0	0|0	2100	idup_h1	0|0	0|0	0|0	31	0|0	0|0	0|0	0|0	0|0	0|0	0|0	0|0	0|0	0|0	0|0	0|0	0|0	0|0	0|0	0|0	0|0	0|0	0|0	0|0	0|0	0|0	0|0	0|0	0|0	0|0	0|0	0|0	0|0	0|0	0|0	0|0	0|0	PAV, SSEQAUTO
chr11	49055046	49060896	5851	pass	0|1_lowconf	0|0	0|0	1|0	0|0	0|0	0|0_lowconf	0|0	1|0	0|0	0|0_lowconf	0|0_lowconf	0|1	1|0	0|0	0|0	0|0	0|1	0|1	0|1	0|1	0|0	0|0	1|0_lowconf	0|1	0|0	1|1	0|1	1|1	0|0	1|1	1|1	0|0	0|1	1|0	1|0	1|1	1|0	1|0	0|1	1|1	0|0	0|0	0|0	SSEQAUTO
chr11	50312784	50520990	208207	pass	1|0	1|1	1|1	1|1	0|0	0|0	0|0	0|1	1|0	0|0	0|0	0|1	1|1	0|1	1|0	1|0	1|1	1|1	0|1	1|0	0|1	1|1	0|0	1|1	1|1	1|1	1|0	0|1	1|0	0|0	0|0	1|1	1|1	0|1	0|1	0|1	1|0	1|1	1|1	1|1	0|1	1|1	1|0	1|1	PAV, SSEQAUTO, BIONANO
chr11	50540755	50601958	61204	INVDUP	0|0	0|0	0|0	0|0	0|0	0|0	0|0	0|0	0|0	0|0	0|0	0|0	0|0	0|0	0|0	0|0	0|0	0|0	0|0	0|0	0|0	0|0	0|0	0|0	0|0	0|0	0|0	0|0	0|0	0|0	0|0	0|0	idup_h2	0|0	0|0	0|0	0|0	0|0	0|0	0|0	0|0	0|0	0|0	0|0	SSEQAUTO
chr11	55602830	55628916	26087	pass	0|0	0|0	0	0|0	0|0	0|0	0|0	0|0	0|0	0|0	0|0	10	1|0	1000	10	0|1	0|0	0|0	1|0	10	1000	0	0|0	0|0	0|0	0|0	0|0	0|0	0|0	0|0	0|0	0|0	10	0|0	1000	0|0	0|0	10	0|0	0|0	0|0	0|1	0|0	10	SSEQAUTO
chr11	62087589	62087870	282	lowconf-Mendelfail	0|0_lowconf	0|1	0|1_lowconf	0|0_lowconf	0|1	0|0_lowconf	0|1_lowconf	0|1	0|0_lowconf	1|0_lowconf	0|1	0|0_lowconf	0|0_lowconf	0|0_lowconf	0|0_lowconf	0|0_lowconf	0|1	0|0_lowconf	0|0_lowconf	0|1_lowconf	0|0_lowconf	1|0	0|1	0|0_lowconf	1|1	0|0_lowconf	0|0_lowconf	0|1	0|0_lowconf	0|0_lowconf	0|0_lowconf	0|0_lowconf	0|0_lowconf	0|0_lowconf	0|0_lowconf	0|0_lowconf	0|0_lowconf	0|0_lowconf	0|0_lowconf	1|1	1|0	0|0_lowconf	0|0_lowconf	0|0_lowconf	PAV
chr11	66245321	66246104	784	pass	0|0_lowconf	1|1	1|1	1|1_lowconf	1|1	1|1	1|1	1|1	0|1	1|1	1|1	0|1	1|0_lowconf	1|0	1|1_lowconf	1|1	1|1	0|1_lowconf	1|0_lowconf	1|1_lowconf	1|1	1|1	1|1	1|1	1|0	1|1	1|1	1|1	1|1	1|0	1|0_lowconf	1|0	1|1	1|1	1|1	1|0_lowconf	1|1	1|1	1|1	1|1	1|1	0|1	1|1	1|1	PAV
chr11	71497258	71505706	8449	pass	0|0	0|0	0|0	0|0	0|0	0|0	0|0	0|0	0|0	0|0	0|0	0|0	0|0	0|0	0|0	0|0	1|0	0|0	0|0	0|0	0|0	0|0	0|0	0|0	0|0	0|0	0|0	1|0	0|0	0|0	0|0	0|0	0|0	0|0	0|0	1|0	0|0	0|0	0|0	0|0	0|0	0|0	0|0	0|0	PAV, SSEQAUTO
chr11	89837159	89847208	10050	pass	0|0	1|1	0|1	0|0	0|0	0|1	1|0	0|1	1|0	1|0	0|0	0|1	0|1	0|1_lowconf	1|0	0|0_lowconf	1|0	1|0	1|1	1|0	1|1	1|1	1	0|0	1|0	0|1	1|0	0|1_lowconf	0|0	1|0	0|0	1|0	1|1	0|0	0|1	0|0	1|0	1|1	1|1	1|0_lowconf	1|0_lowconf	0|0	1|1	0|1	SSEQAUTO
chr12	25674273	25679068	4796	pass	0|0_lowconf	0|0	0|0	0|0_lowconf	0|0	0|0	0|0	0|0	0|0	0|0	31	0|0	0|0	0|0	0|0	0|0	0|0	0|0	0|0	0|0	0|0_lowconf	0|0	0|0	0|0	0|0	0|0_lowconf	0|0	0|0	0|0	0|0	0|0	0|0	0|0	0|0	0|0	0|0	0|0	0|0	0|0	0|0	0|0_lowconf	0|0	0|0	0|0	SSEQAUTO
chr12	31001486	31076189	74704	INVDUP	2100	idup_h2	idup_hom	0|0	idup_h2	idup_hom	idup_hom	idup_h2	0|0	0|0	idup_h2	0|0	0|0	idup_h1	2100	idup_h1	0|0	idup_hom	idup_hom	idup_hom	idup_hom	idup_h2	21	2100	idup_h2	0|0	0|0	idup_h1	0|0	0|0	0|0	0|0	0|0	idup_h2	idup_h2	idup_hom	11	0|0	0|0	2100	idup_h2	2100	idup_h1	0|0	SSEQAUTO
chr12	37646458	37675246	28789	pass	0|0	0|0	0|0	0|0	0|0	0|0	0|0	0|0	0|0	0|0	0|0	0|0	0|0	0|0	0|0	0|0	0|0	0|0	0|0	0|0	0|0	0|0	0|0	0|0	0|0	0|0	0|1	1|0	0|0	0|0	0|0	0|0	0|0	0|0	0|0	0|0	0|0	0|0	0|0	0|0	0|0	0|0	0|0	0|0	PAV, SSEQAUTO
chr12	46856910	46873190	16281	pass	0|0	0|0	0|0	1|0	0|0	0|0	0|0	0|0	1|0	0|0	0|0	0|1	0|0	0|0	0|0	0|0	1|0	0|0	0|0	0|0	0|0	0|0	0|0	0|0	0|0	0|0	0|0	0|0	0|0	0|0	0|0	0|0	0|0	0|0	0|0	0|0	0|0	0|0	0|0	0|0	0|0	0|0	1|0	0|0	PAV, SSEQAUTO
chr12	71523855	71525526	1672	pass	0|0	0|0	0|0	0|0	0|0	0|0	0|0	0|0	0|0	0|0	0|0_lowconf	0|0_lowconf	0|0	0|0_lowconf	0|0	0|0	1|1	0|0_lowconf	0|0	0|0	0|0_lowconf	0|0	0|0	0|0	1|1	0|0	0|0	0|0	0|0	0|0	0|0_lowconf	0|0	1|0	0|0	0|0	0|0	0|0	1|1	1|0	0|0	0|0	1|0_lowconf	0|0	0|0	PAV
chr12	75689156	75706408	17253	pass	0|0	0|0	0|0	0|0	0|0	0|0	0|0	0|0	0|0	0|0	0|0	0|0	0|0	0|0	0|0	0|0	0|0	0|0	0|0	0|0	0|0	0|0	0|0	0|0	0|0	0|0	0|0	0|0	0|0	0|0	0|0	0|0	0|0	0|0	0|0	1|0	0|0	0|0	0|0	0|0	0|0	0|0	0|0	0|0	SSEQAUTO, BIONANO
chr12	131335849	131354602	18754	pass	1|0_lowconf	0|1_lowconf	0|0_lowconf	0|0	1021	0|0	0|0	0|0	0|0	0|0	0|0_lowconf	0|0_lowconf	0|1_lowconf	0|1_lowconf	0|0	0|0	0|0	0|0_lowconf	0|0	0|0	0|0_lowconf	0|0	1|1_lowconf	0|0_lowconf	0|1_lowconf	0|0	0|0_lowconf	0|0_lowconf	0|1_lowconf	0|0_lowconf	0|1_lowconf	0|0_lowconf	0|0	0|0	0|0	0|1_lowconf	1021	0|0	0|0	0|0_lowconf	0|1_lowconf	0|0	0|0	0|0	PAV, SSEQAUTO
chr12	131375225	131675369	300145	pass	0|0	0|0	0|0	0|0	0|0	0|0	0|0	0|0	0|0	0|0	0|0	0|0	0|0	0|0	1|0	0|0	0|0	0|0	0|0	1|0	0|0	0|0	0|1	0|0	0|0	0|0	0|0	0|0	0|0	0|0	0|0	0|0	0|0	0|0	0|0	0|0	0|0	0|0	0|0	0|0	0|0	0|0	0|0	0|0	SSEQAUTO, BIONANO
chr13	10060923	10909083	848161	pass	1100	0|0	0|0	0|0	0|0	0	100	21	2100	1021	1100	0	10	10	0|0	0|0	0|0	1100	10	1100	0|0	0	1000	1100	0|0	0|0	0	0	0	11	0	0|1	0|0	0|0	11	1100	0	11	0	0|0	0|0	0|0	1100	11	SSEQAUTO
chr13	13551433	13744196	192764	pass	0|0	0|0	0|0	0	0|0	1|0	1|0	10	0|0	0|0	0|0	1000	0|0	0|0	0|0	0|0	0|0	0|0	0|0	0|0	1000	0|0	0|0	0|0	10	0|0	0|0	0|0	0|0	0|0	0|0	0|0	1000	0|0	0|0	10	0|0	0|0	0|0	0|0	1000	0|0	0|0	0|0	SSEQAUTO
chr13	17655039	17712428	57390	pass	0|0	0|0	0|0	0	0|0	11	0|0	0|0	1000	0|0	0|0	0|0	10	0|0	0|0	0|0	0|0	0|0	0|0	0|0	1000	0|0	0|0	0|0	0|0	0|0	0|0	0|0	0|0	0|0	1000	0|0	0|0	0|0	0|0	0|0	0|0	0|0	0|0	0|0	0|0	0|0	0|0	0|0	SSEQAUTO
chr13	17719007	17753143	34137	pass	0|0_lowconf	0|0	0|0	1000	0|0	0|0	0|0	0|0	0|0	0|0	0|0	0|0	0|0	0|0	0|0	0|0	0|0	0|0	0|0	0|0	0|0_lowconf	0|0	0|0	0|0	0|0	0|0	11	0|1_lowconf	0|0	0|0	0|0	0|0	0|0	0|0	0|0	0|0	0|0	0|0	0|0	0|0	0|0_lowconf	0|0	0|0	0|0	SSEQAUTO
chr13	27220031	27220357	327	lowconf-FP	0|0_lowconf	0|0_lowconf	0|0_lowconf	0|0_lowconf	0|0_lowconf	0|0_lowconf	0|0_lowconf	0|0_lowconf	0|0_lowconf	0|0_lowconf	0|0_lowconf	0|0_lowconf	0|0_lowconf	0|0_lowconf	0|0_lowconf	0|0_lowconf	0|0_lowconf	0|0_lowconf	0|0_lowconf	0|0_lowconf	0|0_lowconf	0|0_lowconf	0|0_lowconf	0|0_lowconf	0|0_lowconf	0|0_lowconf	0|0_lowconf	0|0_lowconf	0|0_lowconf	0|0_lowconf	0|0_lowconf	0|1	0|0_lowconf	0|0_lowconf	0|0_lowconf	0|0_lowconf	0|0_lowconf	0|0_lowconf	0|0_lowconf	0|0_lowconf	0|0_lowconf	0|0_lowconf	0|0_lowconf	0|0_lowconf	PAV
chr13	36534551	36537167	2617	pass	0|0	0|0	0|0	0|0	0|0	0|0	0|0	0|0	0|0	0|0	0|0	0|0	0|0	0|1	1|0	0|0	0|0	0|0	0|0	0|0	0|1	1|0	1|0	0|0	0|0	0|0	0|1	1|0	0|0	0|0	0|0	0|0	0|0	0|0	0|0	0|1	0|1	0|0	1|0	0|0	0|0	0|0	0|0	0|0	PAV
chr13	38173255	38173628	374	lowconf	0|0_lowconf	0|0_lowconf	0|0_lowconf	0|0_lowconf	0|0_lowconf	0|0_lowconf	0|0_lowconf	0|0_lowconf	0|0_lowconf	0|0_lowconf	0|0_lowconf	0|0_lowconf	0|0_lowconf	0|0_lowconf	0|0_lowconf	0|0_lowconf	0|0_lowconf	0|0_lowconf	0|0_lowconf	0|0_lowconf	0|0_lowconf	0|0_lowconf	0|0_lowconf	0|0_lowconf	0|0_lowconf	0|1	0|0_lowconf	0|0_lowconf	0|0_lowconf	0|0_lowconf	0|0_lowconf	0|0_lowconf	0|0_lowconf	0|0_lowconf	0|0_lowconf	0|0_lowconf	0|0_lowconf	0|0_lowconf	noreads	0|1_lowconf	0|0_lowconf	0|1_lowconf	0|0_lowconf	0|0_lowconf	PAV
chr13	47419533	47426984	7452	pass	0|0	0|0	0|0	0|0	0|0	0|0	0|0	0|0	0|0	0|0	0|0	0|0	0|0	0|0	0|0	0|0	0|1	0|0	0|0	0|0	0|0	0|0	0|0	0|0	0|0	0|0	1|0	0|0	0|0	0|0	0|0	0|0	0|0	0|0	0|0	0|0	0|0	0|0	0|0	0|0	0|0	0|0	0|0	0|0	PAV
chr13	51514772	51742391	227620	pass	0|0	0|0	0|0	0|0	0|0	0|0	0|0	0|0	0|0	0|0	0|0	0|0	0|0	0|0	0|0	0|0	0|0	0|0	0|0	0|0	0|0	0|0	0|0	0|0	0|0	0|0	0|0	1|0	0|0	0|0	0|0	0|0	0|0	0|0	0|0	0|0	1|0	0|0	0|0	0|0	0|0	0|0	0|0	0|1	SSEQAUTO
chr13	53118118	53308897	190780	pass	0|0	0|0	0|0	0|0	0|0	0|0	0|0	0|0	0|0	0|0	0|0	0|0	0|0	0|0	0|0	0|0	0|0	0|0	0|0	0|0	0|0	0|0	0|0	1|0	0|0	0|0	0|0	0|0	0|0	0|0	0|0	0|0	0|0	0|0	0|0	0|0	0|0	0|0	0|0	0|0	0|0	0|0	0|0	0|0	SSEQAUTO, BIONANO
chr13	62938669	62990765	52097	pass	0|0	0|0	0|0	0|0	0|0	0|0	0|0	0|0	1|1	1|0	0|0	0|0	0|0	0|0	0|0	0|0	0|0	0|0	0|0	0|0	0|0	0|0	1|1	0|0	1|0	0|0	1|1	0|0	0|0	0|0	0|0	0|0	0|0	0|0	0|0	0|1	1|0	1|0	0|0	0|0	0|0	0|0	0|0	0|0	PAV, SSEQAUTO, BIONANO
chr13	62990835	63042915	52081	pass	0|0	1|0	0|0	0|0	0|0	0|0	0|0	0|0	0|0	0|0	0|0	0|0	0|0	0|0	0|0	0|0	0|0	0|0	0|0	0|0	0|0	0|0	0|0	0|0	0|0	0|0	0|0	0|0	0|0	0|0	0|0	0|0	0|0	1|0	0|0	0|0	0|0	0|0	0|0	0|0	0|0	0|0	0|0	0|0	PAV, SSEQAUTO, BIONANO
chr13	63819678	63840494	20817	pass	0|0	0|0	0|0	0|0	0|0	0|0	0|0	0|0	0|0	0|0	0|0	0|0	0|0	0|0	0|0	0|0	0|0	0|0	0|0	0|0	0|0	0|0	0|0	0|0	0|0	0|0	0|0	0|0	0|0	0|0	0|0	0|0	0|0	0|0	0|0	0|1	0|0	0|0	0|0	0|0	0|0	0|0	0|0	0|0	SSEQAUTO
chr13	79049270	79069795	20526	pass	0|0	0|0	0|0	1|0	0|0	0|0	0|0	0|0	0|0	0|0	0|0	0|0	0|0	0|0	0|0	0|0	1|0	0|0	0|0	0|0	0|1	0|1	0|0	0|0	1|0	0|0	1|0	0|0	0|0	0|0	0|0	0|0	0|0	0|0	0|0	0|0	0|0	0|0	0|0	0|0	0|0	0|0	0|0	0|0	PAV, SSEQAUTO
chr13	83950866	83951613	748	lowconf	0|0_lowconf	1|0	0|0_lowconf	0|0_lowconf	0	0	0	0|0_lowconf	0|0_lowconf	0	0|0_lowconf	0|0_lowconf	0|0_lowconf	1|1	0|0_lowconf	0|0_lowconf	0|1	0|0_lowconf	0|0_lowconf	0|0_lowconf	1|1	0|0_lowconf	0|0_lowconf	1|0	0|0_lowconf	0|0_lowconf	0|0_lowconf	0|0_lowconf	1|0	0|0_lowconf	0|0_lowconf	0|1	0	0|0_lowconf	1|0	0|0_lowconf	0|0_lowconf	0	0	0|1	0|0_lowconf	0|0_lowconf	0|0_lowconf	1|1	PAV
chr13	96662595	96663032	438	lowconf	0|0_lowconf	0|1_lowconf	0|0_lowconf	0|0_lowconf	0|0_lowconf	0|0_lowconf	0|0_lowconf	0|0_lowconf	0|0_lowconf	noreads	0|0_lowconf	0|0_lowconf	0|0_lowconf	0|0_lowconf	0|0_lowconf	1|0_lowconf	0|1	0|0_lowconf	0|1_lowconf	0|0_lowconf	0|0_lowconf	0|0_lowconf	0|1	0|0_lowconf	0|0_lowconf	0|1_lowconf	0|1_lowconf	0|0_lowconf	0|0_lowconf	0|1_lowconf	0|1_lowconf	1|0_lowconf	0|0_lowconf	0|1_lowconf	1|0_lowconf	0|0_lowconf	0|0_lowconf	1|0_lowconf	0|0_lowconf	noreads	0|0_lowconf	0|1_lowconf	0|0_lowconf	0|0_lowconf	PAV
chr13	99664950	99667520	2571	INVDUP	0|0_lowconf	0|0_lowconf	1|1_lowconf	1|0_lowconf	idup_hom	0|0	1021	1021	2110	idup_hom	1|1_lowconf	0|0_lowconf	1|0_lowconf	0|0_lowconf	1|0_lowconf	1|0_lowconf	0|0_lowconf	0|1_lowconf	1|0	0|0_lowconf	0|0_lowconf	1|1_lowconf	1|1_lowconf	0|0_lowconf	1|0_lowconf	1|1	0|0_lowconf	0|1_lowconf	1|0_lowconf	0|1_lowconf	1|0_lowconf	0|0_lowconf	2110	0|0	0|0_lowconf	0|0_lowconf	idup_hom	1021	1021	0|0_lowconf	0|1_lowconf	0|0_lowconf	0|0_lowconf	0|0_lowconf	SSEQAUTO
chr14	3658930	4058335	399406	pass	10	10	0|0	0|0	0	0|0	1000	0|0	0|0	0|0	1000	10	0	10	1000	0|0	10	0	0|0	1000	1000	0|0	1000	0	1000	0|0	10	1000	0|0	10	0|0	1000	10	10	0	1000	0|0	1000	0	0|0	10	1000	0|0	1000	SSEQAUTO
chr14	4084593	5643599	1559007	INVDUP	idup_h1	20	0|0	0|0	1100	0|0	2100	1021	0|0	0|0	1000	0|0	1100	0|0	0|1	0|0	0|0	100	0|0	0|0	0|0	1021	11	10	2100	2110	1|0	idup_hom	0|0	idup_h1	0|0	0|0	idup_h1	10	11	2100	3100	2011	11	0|0	idup_h1	0|0	0|0	0|1	SSEQAUTO
chr14	5215240	5323124	107885	INVDUP	1102	10	1|1	1|1	1100	1|0	200	0|0	0|1	1|0	2000	0|0	1	20	0|1	1|1	0|0	100	1|1	0|0	1|1	0|1	11	1|0	1200	1201	20	idup_hom	1|1	1101	1|0	1|1	20	20	11	1100	3100	1012	1|1	0|0	idup_h1	100	0|0	1000	SSEQAUTO
chr14	5529506	5530379	874	pass	0|0_lowconf	1|0_lowconf	1|0_lowconf	0|1_lowconf	1|0_lowconf	0|0	0|0	0|0_lowconf	0|0	0|0	0|0_lowconf	1|0_lowconf	0|0_lowconf	0|1	1|1_lowconf	0|0_lowconf	1|0_lowconf	0|0_lowconf	0|0_lowconf	1|1_lowconf	0|0_lowconf	1|0_lowconf	0|0_lowconf	noreads	0|0_lowconf	0|0_lowconf	1|0_lowconf	0|1_lowconf	1|0	1|0_lowconf	noreads	0|0_lowconf	1|0_lowconf	0|0_lowconf	0|1_lowconf	0|1_lowconf	3100	0|1	0|0_lowconf	0|1_lowconf	1|0	0|1_lowconf	0|1	0|0_lowconf	PAV
chr14	5662850	6502979	840130	pass	1000	0	0|0	0|0	10	0|0	1000	0|0	1000	10	0|0	10	0	0	0|0	1000	0	10	1000	0|0	0	10	0|0	0	0	10	1000	1000	1000	10	0|0	0	0	10	1000	1000	1000	10	10	10	0|0	0	0|0	2000	SSEQAUTO
chr14	8358095	8423952	65858	INVDUP	2100	1100	0|0	0|0	2110	2110	2110	0|0	0|1	10	0|0	21	1100	11	idup_h1	1000	2100	1100	1100	0|0	0|0_lowconf	0|0	21	idup_h1	idup_hom	idup_h1	0|1	idup_hom	2100	1|0	0|0	10	1100	0|0	11	2100	idup_hom	21	1021	10	0|0	11	0|0	0|0	SSEQAUTO
chr14	9647190	9714127	66938	pass	0|0	0|0	0|0	0|0	0|0	0|0	0|0	0|0	0|0	0|0	0|0	0|0	0|0	0|0	0|0	0|0	10	0|0	0|0	0|0	0|0	0|0	0|0	0|0	0|0	0|0	0|0	0|0	0|0	0|0	0|0	0|0	0|0	0|0	0|0	0|0	0|0	0|0	0|0	0|1	0|0	0|0	0|0	0|0	SSEQAUTO
chr14	13154306	13213686	59381	INVDUP	2100	0|0	0|0	idup_h1	1000	0|0	0|0	1	0|0	1000	0|0	11	0|0	0|0	1000	0|0	0|0	0|1	0|0	1100	1100	21	10	0|0	0|0	0|0	100	0|1	idup_h1	0|0	0|0	0|0	0|0	0|0	0|0	0|0	0|0	1000	1000	0|0	10	0|1	0|0	0|1	SSEQAUTO
chr14	13925928	14165334	239407	INVDUP	0|0	2100	0|0	2100	0|0	2100	0|0	0|0	21	0|0	0|0	0|0	2100	0|0	0|0	0|0	0|0	0|0	0|0	0|0	0|0	1012	21	1120	0|0	0|0	0|0	0|0	0|0	0|0	0|0	21	0|0	0|0	0|0	0|0	1100	idup_h2	21	idup_h1	0|0	0|0	0|0	0|0	SSEQAUTO
chr14	28739411	28758467	19057	pass	0|0	1|0	1|1	0|0	1|1	1|1	1|1	0|0	0|0	0|0	1|0	0|0	0|1	0|0	0|1	1|0	0|1	1|0	1|0	1|1	0|1	0|1	0|1	1|0	1|1	0|0	1|1	0|0	1|1	1|1	1|0	1|1	1|0	1|1	0|1	1|1	1|0	1|1	1|1	0|0	0|1	1|0	0|1	0|1	PAV, SSEQAUTO
chr14	54812510	54818163	5654	pass	0|1	0|0	0|0	0|0	0|0	0|0	0|0	0|0	0|0	0|0	0|0	1|0	0|0	0|0	0|0	0|0	1|0	0|0	1|0	0|0	0|0	0|0	1|1	0|0	0|0	0|0	1|0	0|0	1|0	1|0	0|0	0|0	0|0	0|0	0|0	1|0	0|1	0|1	1|1	0|0	0|1	0|0	0|0	1|0	PAV, SSEQAUTO
chr14	59580587	59581452	866	pass	0|0_lowconf	0|0_lowconf	1|0	1|0_lowconf	0|0	1|1	1|0	0|1	1|0_lowconf	0|1_lowconf	0|0_lowconf	0|1_lowconf	0|0_lowconf	0|1	0|0_lowconf	1|0	0|0_lowconf	0|0_lowconf	0|1	0|0_lowconf	0|0_lowconf	0|1	0|1_lowconf	0|1_lowconf	0|0_lowconf	0|1	0|1	0|1_lowconf	1|0_lowconf	1|0	1|0_lowconf	0|1_lowconf	0|0	0|0_lowconf	0|0_lowconf	1|0_lowconf	0|1	0|0	1|0	0|1	noreads	1|0_lowconf	0|0_lowconf	0|0	PAV
chr14	80085977	80097818	11842	pass	0|0	0|0	0|0	1|0	0|0	0|0	0|0	0|0	0|0	0|0	0|0	0|0	0|0	0|0	0|0	0|0	0|0	0|0	0|0	0|0	0|0	0|0	0|0	0|0	0|0	0|0	0|0	0|0	0|0	0|0	0|0	0|0	0|0	0|0	0|0	0|0	0|0	0|0	0|0	0|0	0|0	0|0	0|0	0|0	SSEQAUTO
chr14	99824553	99831080	6528	pass	0|1_lowconf	0|0	0|0	0|0	0|0	0|0	0|0	0|0	0|0	0|0	0|0	0|0_lowconf	0|0	0|0	0|0_lowconf	0|0	0|0	0|0	0|0	0|0_lowconf	0|0_lowconf	0|0	0|0	0|0	0|0	0|0	0|1	0|0_lowconf	0|0_lowconf	0|0	0|0	0|0	0|0	0|0	0|0_lowconf	0|0	2101	1021	1021	0|0	0|0	0|0	0|0	0|0	PAV, SSEQAUTO
chr14	99965723	99970360	4638	pass	1|1	0|1	1|0	0|0	0|1	1|1	1|1	0|1	1|1	1|0	0|1	0|1	1|0	0|1	1|1	0|1	1|1	0|0	0|0	1|1	noreads	1|0_lowconf	1|1	0|0_lowconf	1|1	1|1	1|1	1|1	1|1	1|1_lowconf	0|1	0|0_lowconf	0|1	1|1	0|1	0|0_lowconf	202	1|1	301	1|0_lowconf	0|0_lowconf	1|0	1|1	0|0	PAV, SSEQAUTO
chr14	100053793	100127174	73382	pass	1000	0|0	0|0	10	0|0	1000	10	0|0	0|0	0|0	0|0	0|0	0|0	10	10	0	0|0	0|0	0|0	1100	0|0	1000	10	0|0	1000	1000	0	0|0	0	0|0	0|0	0|0	0|0	0|0	0|0	0	0|0	0|0	10	0|0	0|0	0|0	0|0	10	SSEQAUTO
chr14	100185777	100904314	718538	pass	1|0	0|0	0|0	10	0|0	0|0	0|0	0|0	0|0	0|0	0|0	0|0	0|0	0|0	0|0	0|0	0|0	0|0	0|0	0|0	0|0	0|0	0|0	0|0	0|0	0|0	10	0|0	0|0	0|0	0|0	0|0	0|0	0|0	0|0	0	0|0	0|0	0|0	0|0	0|0	10	0|0	10	SSEQAUTO
chr14	100669678	100904314	234637	pass	1|0	0|0	0|0	0|0	0|0	0|0	0|0	0|0	0|0	0|0	0|0	0|0	0|0	0|0	0|0	0|0	0|0	0|0	0|0	0|0	0|0	0|0	0|0	0|0	0|0	0|0	10	0|0	0|0	0|0	0|0	0|0	0|0	0|0	0|0	0|0	0|0	0|0	0|0	0|0	0|0	0|0	0|0	10	SSEQAUTO
chr15	14690898	14692654	1757	pass	0|0_lowconf	0|0	0|0_lowconf	0|0_lowconf	0|0_lowconf	0|0	0|0	0|0	0|0_lowconf	0|0	0|0	0|0_lowconf	0|0_lowconf	noreads	0|0_lowconf	0|0_lowconf	0|0_lowconf	0|0	0|0	0|0_lowconf	0|1_lowconf	0|0_lowconf	0|0	0|1	0|0_lowconf	0|0	0|0_lowconf	1|0_lowconf	0|0_lowconf	0|0	0|0_lowconf	0|0	0|0	0|0_lowconf	0|0	0|1_lowconf	0|0_lowconf	1000	0|0	0|0_lowconf	noreads	0|0_lowconf	0|0_lowconf	0|0	PAV
chr15	18906160	19211023	304864	INVDUP	2100	1|0	idup_hom	idup_h1	1021	2110	0|0	1200	31	1200	idup_h1	idup_h1	idup_h1	0|0	1210	0|0	1|1	1210	2100	0|0	0|0	1|0	0|1	1|0	idup_hom	0|0	1021	idup_hom	112	1102	idup_hom	211	0|1	0|1	0|0	0|0	1021	1300	1012	0|0	idup_hom	0|0	0|0	1|0	SSEQAUTO
chr15	20218972	20810904	591933	pass	0|0	0|0	0|0	0|0	0|0	0|0	0|0	0|0	0|0	0|0	0|0	0|0	0|0	0|0	0|0	0|0	0|0	0|0	0|0	0|0	11	0|0	0|0	0|0	0|0	0|0	0|0	0|0	0|0	0|1	0|0	0|0	0|0	0|0	0|0	0|0	0|0	0|0	0|0	0|0	0|0	0|0	0|0	0|0	SSEQAUTO
chr15	20889197	20934273	45077	pass	0|0_lowconf	0	0|0	0|0	0|0	10	0|0	0|0	0|0	0|0	0	0	0|0	1000	0|0_lowconf	1000	0|1_lowconf	10	1|0	1|1_lowconf	1|0_lowconf	0|0	1|0	0|0	0|1_lowconf	1000	10	0|1	0|0	1000	0	0|0	0|0	0|0	0|0	0|0	0|0	1|0	1000	0|1	1000	10	0|1	0|0	SSEQAUTO
chr15	21017311	21051711	34401	pass	0|0	0|0	0|0	0|0	1|0	0|1	1|0	0|0	0|1	0|0	100	10	0|0	1000	0|1	100	0|0	0|1	0|0	0|1	0|0_lowconf	0|0	0|1	100	0|0	0|0	1	0|0	0|0	1000	0	0|1	0|0	0|0	0|0	0|0	0|0	0|0	0|0	0|0	0|0	0|0	0|1	0|1	SSEQAUTO
chr15	21026265	21041057	14793	pass	0|0	0|0	0|0	0|0	1|0	0|1	1|0	0|0	0|1	0|0	100	0|0	0|0	1000	0|1	100	0|0	0|1	0|0	0|1	0|0_lowconf	0|0	0|1	100	0|0	0|0	1	0|0	0|0	1000	0	0|1	0|0	0|0	0|0	0|0	0|0	0|0	0|0	0|0	0|0	0|0	0|1	0|1	SSEQAUTO
chr15	21096581	26070181	4973601	pass	0|0	0|0	0|0	0|0	0|0	0|0	0|0	0|0	0|0	0|0	0|0	0|0	0|0	0|0	0|0	0|0	0|0	0|0	0|0	0|0	1|0	0|0	0|0	0|0	0|0	0|0	0|0	0|0	0|0	0|0	0|0	0|0	0|0	0|0	0|0	0|0	0|0	0|0	0|0	0|0	0|0	0|0	0|0	0|0	SSEQAUTO
chr15	26045980	26347964	301985	pass	1100	0|0	0|0	0|0	11	0|0	0|0	0|0	0|0	0|0	1100	10	0|0	0|0	0|0	10	1100	0|0	0|0	0|0	0|0	10	11	0|0	1000	100	11	1000	0|0	0|0	0|0	0|0	0|0	11	0|0	1000	10	10	1000	0|0	11	0|0	0|0	0|0	PAV, SSEQAUTO
chr15	28208652	28327868	119217	pass	0|0	0|0	1	1|1	0	10	0|0	1000	10	10	1|0	100	0|1_lowconf	1|1	1|1	1|0	100	1|1	1000	1|1	1|1	0|0_lowconf	1|0	1000	0|0_lowconf	0|0	1000	0|1_lowconf	0	1100	0|0	0|1	0|1	10	1000	0|0	10	1	1000	1100	1	1|1	11	1000	SSEQAUTO
chr15	28374595	29981327	1606733	pass	0|0	0|0	1|0	0|0	0|0	0|0	0|0	0|0	0|0	0|0	1|0	1|0	0|0	1|0	0|1	0|0	0|0	1|1	0|0	1|1	0|0	0|0	0|0	0|0	0|0	0|0	0|0	0|0	0|0	0|0	0|0	0|0	0|1	0|0	0|0	0|0	0|0	0|0	0|0	0|0	0|0	0|0	0|0	0|0	PAV, SSEQAUTO
chr15	30272501	30369644	97144	pass	0|0	1100	0|0	0|0	0|0	1100	0|0	1|0	1	1000	0|1_lowconf	0|0_lowconf	0|0	10	0|0	1100	0|0	0|0	10	0|0	0|0	10	0|0	0|0	1|0	0|1_lowconf	10	10	0|0	0|1_lowconf	0|0	10	0|0	11	0|1	10	1000	0|0	1000	1100	0|0	10	1	0|0	BIONANO
chr15	42834784	42841080	6297	INVDUP	0|0	0|0	0|0	0|0	21	0|0	0|0	0|0	0|1	0|0	0|0	0|0	0|0	0|0	2110	1210	0|0	0|0	idup_h1	0|0	0|0	0|0	0|0	0|0	1210	0|0	0|0_lowconf	idup_hom	0|0_lowconf	0|0_lowconf	0|0	0|0	0|0	idup_hom	0|0	0|0	1021	idup_hom	0|0	0|0	0|1	0|0	0|0	0|0	SSEQAUTO
chr15	80227112	80304238	77127	pass	0|0	0|0	0|0	0|0	0|0	1|0	1|0	0|0	0|0	0|0	0|0	0|0	0|1	0|0	0|0	0|1	0|0	0|0	0|0	0|0	0|0	0|0	1|0	0|0	0|0	1|0	0|0	0|0	0|0	0|0	0|0	0|0	0|1	0|0	0|0	0|0	0|0	0|0	0|0	0|0	0|0	0|0	1|0	0|0	SSEQAUTO
chr15	82133371	82181129	47759	pass	0|0	1|1	0|1	1|1	0|1	0|1	0|1	0|0	0|0	0|0	1|0	1|0	1|1	1|1	0|1	1|1	0|0	1|1	0|0	1|1	1|0_lowconf	0|1	1|0	0|0	1|0	0|0	0|0	0|0	1|0	1|0	0|0	0|0	1|1	1|1	0|1	0|0	1|0	0|1	0|0	0|1	0|0	0|0	1|1	1|1	SSEQAUTO, BIONANO
chr16	1253788	1263790	10003	pass	0|0	0|0	0|0	0|0	0|0	0|0	0|0	0|0	1|0	1|0	0|0	1|0	0|0	1|0	0|0	0|0	0|0	0|0	0|0	0|0	1|0_lowconf	0|0	0|0	0|1	0|0	0|0	0|0	0|0	0|0	0|0	0|0	0|0	0|0	0|0	0|0	0|0	0|0	0|0	0|0	0|0	0|0	0|0	0|0	0|0	PAV, SSEQAUTO
chr16	14798649	15334674	536026	pass	1|1	1|1	1|1	1|0	1|0	1|1	0|1	1|1	0|1	0|1	1|1	0|1	1|1	1|1	1|1	1|1	0|0	1|1	1|0	1|1	1100	1|1	1|0	1|1	0|0	1|1	1|1	0|0	1|0	1|1	1|1	1|1	1|1	1|1	1|0	1|1	0|1	1|1	1|0	1|1	1|0	1|1	1|1	1|1	PAV, SSEQAUTO, BIONANO
chr16	14955853	15030537	74685	INVDUP	1101	21	1|1	1100	1|0	1|1	0|1	11	2100	2100	1101	2100	1100	111	1|1	0|1	0|0	1|1	1100	1|1	0|0	idup_h2	1100	1|1	0|0	1100	1101	11	1|0	12	1100	1101	1200	1|1	1|0	1200	2100	1200	idup_h1	11	21	idup_hom	1100	1100	SSEQAUTO
chr16	15116792	15117194	403	lowconf-noreads	noreads	1|0	noreads	noreads	noreads	1|1	noreads	noreads	noreads	noreads	noreads	noreads	noreads	noreads	noreads	noreads	1|1	noreads	noreads	noreads	noreads	noreads	noreads	0|1	noreads	noreads	noreads	1|1	noreads	noreads	noreads	noreads	noreads	noreads	noreads	noreads	noreads	noreads	noreads	noreads	noreads	noreads	noreads	1|1	PAV
chr16	15313280	15317164	3885	pass	1|1_lowconf	1|1_lowconf	1|1	1|0_lowconf	1|0_lowconf	1|1	0|1	1|1	0|1	0|1	0|1_lowconf	0|1	0|0_lowconf	1|1_lowconf	1|1_lowconf	1|1_lowconf	0|1_lowconf	noreads	1|0	0|0_lowconf	0|0_lowconf	1|1_lowconf	1|0	1|1_lowconf	0|0_lowconf	1|1	1|1_lowconf	0|0_lowconf	1|0	1|1_lowconf	0|0_lowconf	1|1_lowconf	1|1	1|1_lowconf	1|0_lowconf	1|1_lowconf	0|0_lowconf	1|1	1|0	0|1_lowconf	1|0_lowconf	1|1_lowconf	1|1_lowconf	1|1	PAV
chr16	15360583	16280877	920295	pass	0|0	0|0	0|0	0|0	0|0	0|0	0|0	0|0	0|0	0|0	0|0	0|0	0|0	0|0	0|0	0|0	0|0	0|0	0|0	0|0	0|0	0|0	0|0	0|0	0|0	0|0	0|0	0|0	0|0	0|0	0|1	0|0	0|0	0|0	0|0	0|0	0|0	0|0	0|0	0|0	0|0	0|0	0|0	0|0	SSEQAUTO
chr16	16378885	16386800	7916	pass	0|0_lowconf	0|0_lowconf	0|0_lowconf	0|1_lowconf	1|0_lowconf	0|1_lowconf	0|0_lowconf	0|1_lowconf	0|1_lowconf	0	0|0_lowconf	0|0_lowconf	0|0_lowconf	0|0_lowconf	0|0_lowconf	1|0_lowconf	1|1_lowconf	0|0_lowconf	1|1_lowconf	1|0_lowconf	0|0_lowconf	0|0_lowconf	0|1_lowconf	0|1_lowconf	1|0_lowconf	0|0_lowconf	0|0_lowconf	0|1_lowconf	0|0_lowconf	0|0_lowconf	0|0_lowconf	0|0_lowconf	0|0_lowconf	1|0_lowconf	0|0_lowconf	0|0_lowconf	0|1_lowconf	0|1_lowconf	0|0_lowconf	0|0_lowconf	1|0_lowconf	0|0_lowconf	0|0_lowconf	0|0_lowconf	PAV
chr16	16534091	18234977	1700887	pass	0|0	0|0	0|0	0|0	1|0	1|0	0|0	0|0	0|0	0|0	0|0	0|0	0|0	0|0	0|0	0|0	1|0	0|1	0|1	0|0	0|0	0|0	0|0	0|0	0|0	0|0	0|0	0|1	0|0	0|0	0|0	0|0	0|0	0|0	0|1	0|0	0|0	0|0	0|0	0|0	0|0	0|0	0|0	0|0	SSEQAUTO
chr16	20431663	20453976	22314	pass	0|0	0|0	0|0	0|0	0|0	0|0	0|0	0|1	0|0	0|0	0|0	1|0	0|0	1|0	0|0	0|0	1|0	0|0	0|0	0|0	0|1	0|0	1|0	0|0	1000	1|1	0|0	0|0	0|0	0|0	0|0	0|0	1|0	0|1	0|0	0|0	0|0	1000	10	0|0	0|1	0|0	1|0	0|0	PAV, SSEQAUTO, BIONANO
chr16	21768316	22306372	538057	pass	0|0	0|0	0|0	0|0	0|0	0|0	0|0	0|0	0|1	0|0	0|0	0|0	0|0	0|0	0|0	0|0	1|0	0|0	0|0	0|0	0|0	0|0	0|0	0|0	0|0	0|1	0|0	0|0	0|0	0|0	0|0	1|0	0|0	0|0	0|0	0|0	0|0	0|0	0|0	0|0	0|0	0|0	1|0	0|0	SSEQAUTO, BIONANO
chr16	21768316	22633821	865506	pass	0|0	0|0	0|0	0|0	0|0	0|0	0|0	0|0	0|1	0|0	0|0	0|0	0|0	0|0	0|0	0|0	1|0	0|0	0|0	0|0	0|0	0|0	0|0	0|0	0|0	0|1	0|0	0|0	0|0	0|0	0|0	1|0	0|0	0|0	0|0	0|0	0|0	0|0	0|0	0|0	0|0	0|0	1|0	0|0	PAV, SSEQAUTO
chr16	28718042	28733110	15069	pass	1|1_lowconf	1|1_lowconf	0|0_lowconf	0|0_lowconf	1|0_lowconf	0|0_lowconf	1|0_lowconf	1|0_lowconf	noreads	0|1_lowconf	0|1_lowconf	0|0_lowconf	0|1_lowconf	1|0_lowconf	0|1_lowconf	0|0_lowconf	0|0_lowconf	0|0_lowconf	0|0_lowconf	0|0_lowconf	0|0_lowconf	0|0_lowconf	0	0|0_lowconf	0|0_lowconf	0|0_lowconf	0|0_lowconf	1|0_lowconf	0|0_lowconf	0|0_lowconf	0|0_lowconf	0|0_lowconf	1|0_lowconf	1|1_lowconf	0|0_lowconf	0|0_lowconf	0|1_lowconf	1|1_lowconf	1|1_lowconf	0|0_lowconf	1|1_lowconf	0|1_lowconf	1|1_lowconf	0	PAV, SSEQAUTO, BIONANO
chr16	28747124	28926835	179712	pass	0|1	1|1	0|0	0|0	1|0	1|0	0|0	1|1	1|1	1|1	0|0	1|0	0|0	1|0	0|0	1|0	1|1	0|1	1|0	0|0	1|1	1|1	1|1	1|1	0|1	0|1	1|1	1|0	1|0	1|1	0|0	1|0	1|1	1|1	0|1	0|1	1|1	1|1	1|1	1|1	1|1	1|0	1|1	1|1	PAV, SSEQAUTO, BIONANO
chr16	32762172	33087690	325519	pass	0|0	0|0	100	0|0	0|0	0|0	0|0	0|0	0|0	0|0	0|1	0|0	0|0	0|0	0|0	10	1|0	10	0|0	0|0	0|0	0|0	1|1	0|0	0|1	1	1|0	0|0	0|0	0|0	0|0	0|0	0|0	1000	1000	1|0	0|0	1000	10	0|0	0|1	0|0	0|0	0|0	SSEQAUTO
chr16	33201790	33497105	295316	pass	0|1	0|1	1000	1|0	1|1	1|0	1|0	1|0	0|0	0|1	1|1	1|0	0|1	1|1	0|1	11	0|1	1	0|0	0|0	1|1	0|1	1|0	1|0	0|1	0|1	0|1	0|0	1|1	0|0	1|0	1|1	1|1	100	0	1|1	1|1	1|1	1|1	1|0	1|0	1|1	1|0	1|0	SSEQAUTO
chr16	33797455	34240428	442974	pass	0|0	10	100	0	1000	0|1	1	1000	10	0|0	1000	1000	1|0	0|0	0	0|0	100	0	0	1000	0|0	0|0	0|1	0|0	0|1	0|0	1100	0|0	0|0	10	1	0|0	0|0	0|0	10	1|0	0|0	0|0	0|0	1000	0|0	10	1000	1000	SSEQAUTO
chr16	34497152	34617962	120811	pass	0|0	10	100	0	0	0|0	10	1000	10	0|0	1000	1000	0|0	0|0	0	0|0	100	0	0	0	0|0	0|0	1|1	0|0	0|1	1|1	1|0	0|0	0	0	10	0|0	0|0	1000	10	10	0|0	1000	1100	1000	0|1	10	1000	1000	SSEQAUTO
chr16	34727029	34847839	120811	pass	1|1	1	1000	0	0	0|0	10	1000	1	1|0	1000	100	0|0	0|0	0	1|1	100	0	0	1000	0|0	1|0	1|1	0|0	0|0	1|1	1|0	1|1	10	1	10	0|1	0|0	1000	1	1|1	1|0	0|1	1|0	1000	1|1	10	100	1000	SSEQAUTO
chr16	38171563	38182425	10863	pass	0|0	0|0	0|0	0|0	0|0	0|0	0|0	0|0	0|0	0|0	0|0	0|0	0|0	0|0	0|0	0|0	1|0	0|0	0|0	0|0	0|0	0|0	0|1	0|0	0|0	0|0	0|0	0|0	0|0	0|0	0|0	0|0	0|0	0|0	0|0	1|0	0|0	0|0	0|0	0|0	0|0	0|0	0|0	0|0	PAV
chr16	38605564	38898234	292671	INVDUP	0|0	idup_h2	0|0	0|0	0|0	0|0	0|0	0|0	0|0	0|0	0|0	0|0	0|0	idup_hom	0|0	0|0	0|0	0|0	0|0	0|0	0|0	0|0	0|0	0|0	0|0	0|0	0|0	0|0	0|0	0|0	0|0	idup_h1	idup_h1	0|0	0|0	0|0	0|0	0|0	0|0	0|0	0|0	0|0	0|0	0|0	SSEQAUTO
chr16	38899573	38971652	72080	pass	0|0	0|0	0|0	0|0	0|0	0|0	0|0	0|0	0|0	0|0	0|0	0|0	0|0	0|0	0|0	0|0	0|0	0|0	0|0	0|0	0|0	0|0	0|0	0|0	0|0	0|0	0|0	0|0	0|0	0|0	0|0	0|0	1|0	0|0	0|0	0|0	0|0	0|0	0|0	0|0	0|0	0|0	0|0	0|0	SSEQAUTO
chr16	39540396	39541207	812	lowconf	0|0_lowconf	0|1_lowconf	0|0_lowconf	0|0_lowconf	0|0_lowconf	0|0_lowconf	0|0_lowconf	0|0_lowconf	1|0_lowconf	0|1_lowconf	0|0_lowconf	0|1_lowconf	0|0_lowconf	0|0_lowconf	0|0_lowconf	0|0_lowconf	0|0_lowconf	1|1_lowconf	0|0_lowconf	0|0_lowconf	0|1_lowconf	0|0_lowconf	0|0_lowconf	0|0_lowconf	0|1_lowconf	0|0_lowconf	0|0_lowconf	0|0_lowconf	0|0_lowconf	0|0_lowconf	0|0_lowconf	1|0_lowconf	0|0_lowconf	0|0_lowconf	0|0_lowconf	0|0_lowconf	0|0_lowconf	0|0_lowconf	0|0_lowconf	0|0_lowconf	1|0	0|1_lowconf	0|1_lowconf	1|0_lowconf	PAV
chr16	52180020	52181282	1263	lowconf	0|0_lowconf	0|0_lowconf	0|0_lowconf	0|0_lowconf	0|0	0|0_lowconf	0|0_lowconf	0|0	0|0	0|0	1|0	0|0_lowconf	0|0_lowconf	0|0_lowconf	noreads	1|0	0|0_lowconf	0|0_lowconf	0|0	0|0_lowconf	1|0_lowconf	0|0	0|1_lowconf	1|0	0|0_lowconf	0|0_lowconf	0|0_lowconf	0|0_lowconf	0|0_lowconf	0|1_lowconf	0|0_lowconf	1|0_lowconf	0|1_lowconf	0|0_lowconf	0|0_lowconf	noreads	0|0_lowconf	0|0_lowconf	0|0	0|0_lowconf	0|1_lowconf	0|0_lowconf	0|0	0|0_lowconf	PAV
chr16	54414611	54415105	495	lowconf	0|0_lowconf	0|1_lowconf	0|0_lowconf	1|0_lowconf	0|0_lowconf	0|1	0|1_lowconf	0|1_lowconf	1|0_lowconf	0|0	1|0_lowconf	0|0_lowconf	0|0_lowconf	0|1_lowconf	1|1_lowconf	0|0_lowconf	1|0_lowconf	0|0_lowconf	0|0_lowconf	0|0_lowconf	0|0_lowconf	1|0_lowconf	noreads	0|0_lowconf	0|1	1|0	0|1_lowconf	0|1_lowconf	1|1_lowconf	0|0_lowconf	1|0_lowconf	0|1_lowconf	0|0_lowconf	1|0_lowconf	noreads	1|1_lowconf	0|0	1|0	0|0_lowconf	0|0_lowconf	0|1_lowconf	0|0_lowconf	0|0_lowconf	0|1_lowconf	PAV
chr16	81251607	81270826	19220	pass	1|1	1|0	1|0	0|1	1|1	1|1	1|1	1|1	1|1	1|1	1|1	1|1	1|1	0|1	1|1	1|1	0|1	1|1	1|1	1|1	1|0	1|1	1|1	1|0	1|1	1|0	1|1	1|1	1|0	1|1	0|0	1|0	1|0	1|1	1|1	1|1	1|1	1|1	1|1	0|1	1|1	1|1	1|1	1|1	PAV, SSEQAUTO
chr16	91221193	91222304	1112	pass	0|0_lowconf	0|0	1|0	0|0_lowconf	1|0	0|0	0|0	1|1	0|0	0|1	0|0_lowconf	0|0_lowconf	1|1	1|0	0|0_lowconf	1|1	0|0_lowconf	1|0	1|1_lowconf	1|0_lowconf	0|0_lowconf	1|0	1|0	0|1	0|1	1|0	0|0_lowconf	0|1	1|0	0|0	0|0_lowconf	0|0_lowconf	0|0	1|0	1|1	1|0_lowconf	0|1	1|0	1|0	1|0	1|0	1|0	1|1	0|1	PAV
chr17	1108390	1110572	2183	pass	0|0_lowconf	0|1	0|0_lowconf	0|0	0|0	0|0	0|0	0|0	1|0	0|0	0|0	0|0_lowconf	0|0_lowconf	0|0_lowconf	0|0_lowconf	0|0	0|0_lowconf	0|0_lowconf	0|0	0|0	1|0_lowconf	0|0	0|0_lowconf	0|0_lowconf	0|1_lowconf	0|0_lowconf	0|0_lowconf	0|0_lowconf	0|0_lowconf	0|0_lowconf	0|0_lowconf	0|0_lowconf	0|0	0|0	0|0_lowconf	0|0_lowconf	0|0_lowconf	0|0	0|0	0|0_lowconf	0|0	0|0_lowconf	0|0	0|0_lowconf	PAV
chr17	2963420	3117504	154085	pass	0|0	0|0	0|0	0|0	0|0	0|0	0|0	0|0	0|0	0|0	0|0	0|0	0|0	0|0	0|0	0|0	0|0	0|0	0|0	0|0	0|0	0|0	0|0	0|0	0|0	0|0	0|0	0|0	0|0	0|0	0|0	0|0	0|0	0|0	0|0	0|1	0|0	0|0	0|0	0|0	0|0	1000	0|0	0|0	PAV, SSEQAUTO
chr17	16799907	18331750	1531844	pass	0|0	0|0	1|0	0|0	0|0	0|0	0|0	0|0	0|0	0|0	0|0	0|0	0|1	0|0	0|0	0|0	0|0	0|0	0|0	0|0	0|0	0|0	0|0	0|0	0|0	0|0	0|0	0|0	0|0	0|0	0|0	0|0	0|0	0|0	0|0	0|0	0|0	0|0	0|0	0|0	0|0	1000	0|0	0|0	SSEQAUTO
chr17	18624173	18769950	145778	pass	0|0	0|0	0|0	0|0	0|0	0|0	0|0	0|0	0|0	0|0	0|0	0|0	0|0	0|0	0|0	0|0	0|0	0|0	0|0	0|0	0|0	0|0	0|0	0|0	0|0	0|0	0|0	0|0	0|0	0|0	0|0	0|0	0|0	0|0	0|0	0|0	0|0	1|0	1|0	0|0	0|0	1000	0|0	0|0	PAV, SSEQAUTO, BIONANO
chr17	19045523	19102543	57021	Mendelfail	0|1_lowconf	1|1_lowconf	0|0_lowconf	1|1_lowconf	1|0_lowconf	1|1_lowconf	0|0_lowconf	1|1_lowconf	0|1_lowconf	1|1	0	noreads	1|0_lowconf	1|1	1|1_lowconf	0|1	1|1_lowconf	0|0_lowconf	0	0	0|0_lowconf	1|1_lowconf	1|0_lowconf	0|0_lowconf	0|1_lowconf	1|1_lowconf	1|1_lowconf	1|1_lowconf	0	0|0_lowconf	1|0_lowconf	1|1_lowconf	1|1	0|0_lowconf	0|1_lowconf	1|0_lowconf	1|0_lowconf	1|1_lowconf	1|1_lowconf	1|0_lowconf	noreads	1|1_lowconf	1|1_lowconf	0|0	BIONANO
chr17	19185548	21520642	2335095	INVDUP	0|0	0|0	0|0	0|0	0|0	0|0	0|0	0|0	0|0	0|0	0|0	0|0	0|0	0|0	0|0	0|0	0|0	0|0	0|0	0|0	0|0	0|0	0|0	0|0	0|0	0|0	0|0	0|0	0|0	0|0	0|0	0|0	0|0	0|0	0|0	0|0	0|0	0|0	0|0	0|0	0|0	idup_h2	0|0	0|0	SSEQAUTO
chr17	21549704	22934621	1384918	pass	0|0	0|0	0|0	0|0	0|0	0|0	0|0	0|0	0|0	0|0	0|0	0|0	0|0	0|0	0|0	0|0	0|0	0|0	0|0	0|0	0|0	0|0	1|0	0|0	0|0	0|0	0|0	0|0	0|0	0|0	0|0	0|0	0|0	0|0	0|0	0|0	0|0	0|0	0|0	0|0	0|0	0|0	0|0	0|0	PAV, SSEQAUTO
chr17	21766091	21774943	8853	pass	1|0	1|0	0|0	0|1	1|1	1|1	1|1	0|0	1|0	0|0	1|1	1|0_lowconf	1|1	0|0	0|0	1|1	1|1	1|0	0|1	0|1	0|0	1|1	0|0	0|1_lowconf	1|1	1|0	1|1	1100	1|0	0|1	1|0	1|0	0|1	1|1	0|1	1|1	0|1	1|0	1|0	0|1	1|1	1|1	1|1	0|0	PAV, SSEQAUTO
chr17	22604845	22608532	3688	pass	0|0_lowconf	0|0_lowconf	0|0	0|0_lowconf	2100	1|0_lowconf	0|0	0|0	1|0_lowconf	0|0	0|0_lowconf	0|0_lowconf	1|0_lowconf	0|0_lowconf	1|0	1|1_lowconf	0|0	0|0_lowconf	1|0	1|1_lowconf	0|0_lowconf	0|0_lowconf	1|1_lowconf	0|0_lowconf	0|0_lowconf	0|1_lowconf	0|0	0|0	0|1_lowconf	0|0_lowconf	0|1_lowconf	1|0_lowconf	0|0_lowconf	0|0_lowconf	1|0_lowconf	0|0	0|0	0|0	0|0	0|1_lowconf	0|0	0|0_lowconf	1|0_lowconf	0|0	SSEQAUTO
chr17	31566498	31570283	3786	pass	1|1	1|0	0|1	1|0	1|0	1|1	1|0	1|0	0|0	0|1	0|1	1|1_lowconf	0|0	0|1	0|1	0|0_lowconf	1|1	1|0_lowconf	0|1	0|0	0|1_lowconf	1|1	0|1	0|0_lowconf	1|0	0|1	0|0	1|1	0|0	1|1_lowconf	0|0	0|1_lowconf	1|1	0|0	1|0	1|0	0|1	0|0	0|0	1|1	0|1_lowconf	1|1	0|1	1|0	PAV
chr17	37057701	37112661	54961	INVDUP	0|0	0|0	0|0	0|0	0|0	0|0	0|0	2011	0|0	0|0	0|0	0|0	0|0	3010	0|0	0|0	31	0|0	0|0	0|0	0|0	0|0	0|0	0|0	0|0	1021	21	0|0	0|0	0|0	0|0	0|0	0|0	0|0	0|0	idup_h1	1021	2110	1021	0|0	0|0	0|0	0|0	0|0	SSEQAUTO
chr17	38405243	38405850	608	lowconf	1|0_lowconf	0|0_lowconf	1|0_lowconf	0|0_lowconf	0|0_lowconf	0|0_lowconf	0|0_lowconf	0|1_lowconf	0|0_lowconf	0	0|0_lowconf	0|0_lowconf	0|0_lowconf	0|0_lowconf	0|0_lowconf	0|0_lowconf	0|0_lowconf	noreads	noreads	1|0_lowconf	1|0_lowconf	0|0_lowconf	noreads	1|0_lowconf	1|0_lowconf	0|0_lowconf	0|1_lowconf	0|1	0|0_lowconf	0|0_lowconf	0|0_lowconf	0|0_lowconf	0|1_lowconf	0|0_lowconf	0|0_lowconf	0|0_lowconf	0|0_lowconf	1|0_lowconf	0|0_lowconf	0|0_lowconf	0|0_lowconf	0|0_lowconf	0|0_lowconf	0|0_lowconf	PAV
chr17	38878390	38911571	33182	INVDUP	idup_h1	12	1200	idup_h1	1201	idup_hom	1101	11	11	11	idup_hom	2100	idup_hom	idup_h1	0|0	1021	0|0	1101	1201	idup_hom	idup_hom	2101	211	11	12	12	idup_hom	2100	21	1100	idup_hom	idup_hom	idup_hom	idup_hom	idup_hom	idup_hom	11	1101	12	idup_hom	idup_h2	idup_hom	11	idup_hom	PAV, SSEQAUTO
chr17	42430631	42433175	2545	pass	0|0	1021	2110	1120	0|0	0|0	0|0	1021	0|0	2011	0|0	0|0	0|0	2110	0|0_lowconf	0|0	0|0	0|0	0|0	2110	0|0_lowconf	0|0	0|0	0|0	0|0	1021	0|0	0|0	0|0	0|0	0|0	0|0	2110	0|0	0|0	0|0	2020	0|0	0|0	2011	1021	0|0	0|0	0|0	SSEQAUTO
chr17	42437121	42441222	4102	INVDUP	0|0	1021	2110	2110	2020	1120	2020	idup_hom	2020	2011	0|0	1120	2110	2110	3100	0|0	0|0	2110	0|0	2110	3100	0|0	0|0	0|0	0|0	31	0|0	0|0	0|0	0|0	2020	2110	3100	2020	2020	0|0	1030	0|0	0|0	1021	1021	0|0	0|0	0|0	SSEQAUTO
chr17	44092249	44111431	19183	pass	10	0|0	0|0	0|0	0|0	0|0	0|0	0|0	0|0	0|0	0|0	0|0	0|0	0|0	0|0	0|0	0|0	0|0	0|0	0|0	0|0	0|0	0|0	0|0	0|0	0|0	0|0	0|0	0|0	0|0	0|0	0|0	0|0	0|0	0|0	1|0	0|0	0|0	0|0	0|0	0|0	0|0	0|0	0|0	SSEQAUTO
chr17	46435350	46442300	6951	INVDUP	0|0	0|0	1210	2100	idup_hom	0|0	2100	112	21	1012	0|0	0|0_lowconf	0|0_lowconf	idup_h1	2100	0|0	0|0	2100	idup_hom	0|0	1102	idup_hom	idup_h2	121	0|0	0|1	idup_hom	0|0	idup_hom	1201	idup_hom	idup_hom	1201	1012	0|0	idup_hom	0|0	2100	0|0	1012	0|0	0|0	1021	121	SSEQAUTO
chr17	46479363	47155727	676365	pass	0|0	0|1	0|0	0|0	0|0	0|0	0|0	0|0	0|0	0|0	0|0	1100	0|0	0|1	0|0	0|0	0|0	0|0	0|0	0|0	0|0	0|0	0|0	0|1	0|0	0|0	0|0	0|0	0|0	0|0	0|0	1|0	0|0	0|0	0|0	0|0	0|0	0|0	0|0	0|0	0|1	1|1	0|1	0|1	SSEQAUTO
chr17	60888451	60995838	107388	pass	0|0	0|0	0|0	0|0	0|0	0|0	0|0	0|0	0|0	0|0	0|0	0|0	0|0	0|0	0|0	0|0	1|0	0|0	0|0	0|0	0|0	1|0	0|1	1|0	0|0	1|0	0|0	0|0	0|0	0|0	0|0	0|1	0|0	0|0	0|0	0|0	0|0	0|1	0|0	0|0	1|0	0|0	0|0	0|0	PAV, SSEQAUTO, BIONANO
chr17	77078193	77079750	1558	pass	0|0_lowconf	0|0_lowconf	0|0	0|1_lowconf	0|0	0|0	0|0	0|0	0|0	0|0	0|0_lowconf	0|0_lowconf	0|0	0|0_lowconf	0|0_lowconf	0|0	1|0_lowconf	0|0_lowconf	0|0_lowconf	0|0_lowconf	1|0_lowconf	0|0_lowconf	0|0_lowconf	0|0_lowconf	0|0	0|0_lowconf	0|0	0|0_lowconf	0|1_lowconf	0|0_lowconf	0|0_lowconf	0|0_lowconf	0|0_lowconf	0|0_lowconf	0|0_lowconf	0|0_lowconf	0|0	0|0	0|0	0|1	1|0_lowconf	1|0_lowconf	0|0	0|0	PAV
chr18	12308193	12309706	1514	pass	0|0	0|0	0|1	0|1_lowconf	1|0	0|0	0|0	0|0	0|0	0|0	0|1	0|0_lowconf	0|0	0|1	1|0	0|0	0|0	1|0_lowconf	0|0	1|0	0|0_lowconf	0|1	0|0	0|0	0|1	0|0	0|1	0|0	0|1	0|1	0|0	0|0	0|1	0|0_lowconf	0|0	1|1	202	2020	1|0	0|0	1|0	0|0_lowconf	0|0	0|0	PAV, SSEQAUTO
chr18	28049729	28050181	453	lowconf	0|0_lowconf	0|0_lowconf	0|0_lowconf	0|0_lowconf	0|0_lowconf	0|0_lowconf	0|0_lowconf	0|0_lowconf	0|0_lowconf	0|0_lowconf	0|0_lowconf	0|0_lowconf	0|0_lowconf	0|0_lowconf	0|0_lowconf	0|0_lowconf	0|0_lowconf	0|0_lowconf	0|0_lowconf	0|1_lowconf	0|0_lowconf	0|0_lowconf	0|0_lowconf	0|0_lowconf	0|0_lowconf	0|0_lowconf	0|0_lowconf	0|0_lowconf	0|0_lowconf	0|0_lowconf	0|0_lowconf	0|0_lowconf	0|0_lowconf	1|0	0|0_lowconf	0|0_lowconf	0|0_lowconf	0|0_lowconf	0|0_lowconf	0|0_lowconf	0|0_lowconf	0|0_lowconf	0|0_lowconf	0|0_lowconf	PAV
chr19	25288034	25294752	6719	INVDUP	2110	0|0	0|0	2110	0|0	0|0	0|0	idup_h2	1021	1021	2110	idup_h1	2110	2110	0|0	0|0	2011	2110	0|0	2100	1|0_lowconf	2110	1021	1021	idup_hom	0|0	0|0	2110	1021	idup_hom	2110	2110	2110	0|0	0|0	0|0	0|0	0|0	0|0	0|0	0|0	0|0	31	2110	SSEQAUTO
chr19	31545899	31547841	1943	pass	0|0_lowconf	0|0_lowconf	0|0	1|1	2110	2110	1021	1021	2020	1021	0|0_lowconf	0|1_lowconf	0|1_lowconf	0|0	0|0	0|0_lowconf	0|0	1|0_lowconf	1|0_lowconf	0|0_lowconf	1|0_lowconf	0|0_lowconf	1|0_lowconf	1|0_lowconf	1|0_lowconf	1|0_lowconf	0|1_lowconf	0|1_lowconf	0|0_lowconf	1|0_lowconf	0|0_lowconf	0|0_lowconf	2110	0|0	0|0_lowconf	0|0_lowconf	1021	1021	1021	0|0_lowconf	0|0	0|0_lowconf	1|0_lowconf	0|0_lowconf	SSEQAUTO
chr19	46182751	46193668	10918	pass	0|0	0|0	0|0	0|0	0|0	0|0	0|0	0|0	0|0	0|0	0|0	0|0	0|0	0|0	0|0	0|0	0|0	0|0	0|0	0|0	0|0_lowconf	0|0	0|0	0|0	0|0	0|0	0|0	0|1	0|0	0|0	0|0	0|0	0|0	0|0	0|0	0|0	2020	0|0	0|0	0|0	0|0	0|0	0|0	0|0	PAV, SSEQAUTO
chr19	50953139	53088906	2135768	pass	0|0	0|0	0|0	0|0	0|0	0|0	0|0	0|0	0|0	0|0	0|0	0|0	0|0	0|0	0|0	0|0	0|0	0|0	0|1	0|0	0|0	0|0	0|0	0|0	0|0	0|0	0|0	0|0	0|0	1|0	0|0	0|0	0|0	0|0	0|0	0|0	0|0	0|0	0|0	0|0	0|0	0|0	0|0	0|0	SSEQAUTO
chr2	45070540	45081251	10712	pass	0|0	0|0	0|0	0|0	0|0	0|0	0|0	0|0	0|0	0|0	0|0	0|0	0|0	0|0	0|0	0|0	0|0	0|1	1|0	0|0	0|0	0|0	0|0	0|0	0|0	0|0	0|0	0|0	0|0	0|0	0|0	0|0	0|0	0|0	1|0	0|0	0|0	0|0	0|0	0|0	0|0	0|0	0|0	0|0	PAV, SSEQAUTO
chr2	87894499	111712042	23817544	pass	0|0	0|0	0|0	0|0	0|0	0|0	0|0	0|0	0|0	0|0	0|0	0|0	0|0	0|0	0|0	0|0	0|0	0|0	0|0	0|0	0|0	0|0	0|0	0|0	0|0	0|0	0|0	0|0	0|0	0|0	0|0	0|0	0|0	0|0	0|0	0|0	0|0	0|0	0|0	0|1	0|0	0|0	0|0	0|0	SSEQAUTO
chr2	88007431	88191785	184355	pass	0|0	0|0	0|0	0|0	0|0	0|0	0|0	0|0	0|0	0|0	0|0	0|0	0|0	0|0	0|0	0|0	0|0	0|0	0|0	0|0	0|0	0|0	0|0	0|0	0|0	0|0	0|0	0|0	0|0	0|0	0|0	0|0	0|0	0|0	0|0	0|0	0|0	0|0	0|0	0|1	0|0	0|0	0|0	0|0	PAV, BIONANO
chr2	88871425	89557591	686167	pass	1100	0|0	0|0	1000	0|0	1000	1000	0|0	0	1000	1000	1000	10	0	0	0|0	10	1000	1000	0|0	100	0|1	10	10	10	10	0|1	1	0|0	0|0	0|0	0|0	1|0	10	0|1	1000	1100	0|0	1000	0|1	0|0	0|0	1|0	0	PAV, SSEQAUTO
chr2	89823884	89882280	58397	INVDUP	0|1_lowconf	1|1	0|0	0|1	1	1|1	100	0|0	0|0	0|0	0|1	0|0	1|1	0|1	0|0	0|1	0|1	0|1	1|1	0|1	1|1_lowconf	0|0	idup_h1	1000	0|1	1|1_lowconf	1|1	1|0	0|0	0|0_lowconf	1|0	1|1	0|1	1	1|0	1|0	1|0_lowconf	1|0	1|0	1|1	1|1	1|1	1|0_lowconf	0|1	SSEQAUTO
chr2	90456911	90849340	392430	pass	0|0	1|0	0|0	0|0	10	0|0	1000	1	0|0	1|0	0|0	0|0	0|0	0|0	0|0	10	0|0	0|0	0|0	0|0	1|0	0|0	0|0	1000	0|0	0|0	1000	1|1	0|0	0|0	10	0|0	0|0	10	0|0	0|0	0|0	0|0	0|0	0|0	0|0	0|0	0|0	0|0	SSEQAUTO
chr2	91384261	91456672	72412	pass	0|0	1|0	0|0	0|0	0|0	0|0	0|0	10	0|0	0|0	10	0|0	0|0	0|0	0|0	0|0	0|0	0|0	0|0	0|0	0|0	0|1	0|0	0|0	0|0	0|0	0|0	0|0	0|0	0|0	0|0	0|0	0|0	0|0	0|0	0|0	0|0	0|0	0|0	0|1	0|0	0|0	0|0	0|0	PAV, SSEQAUTO
chr2	92032453	92201769	169317	pass	0|1	1|1	1|1	1|1	1|1	0|1	1|1	1|1	0|1	1|1	1|1	1|1	1|1	1|1	0|0	1|0	0|0	0|1	1|1	0|0	0|0	0|0	0|1	1|1	0|1	0|1	0|1	0|0	1|0	1|1	1|0	0|1	1|0	1|0	1|1	0|1	0|1	0|0	0|0	0|0	1|0	1|1	1|0	1|1	SSEQAUTO
chr2	94836837	94859530	22694	pass	0|0	1|1	1|1	0|1	0|1	1|1	1|0	1|1	0|0	1|0	0|1	0|0	0|1	1|1	1|1	1|0	0|1	1|0	0|0	1|0	1|1	1|0	0|1	0|1	0|1	0|1	0|0	0|0	1|1	1|0	0|0	0|0	1|1	0|1	0|1	0|0	1|0	1|1	1|1	1|1	1|0	1|1	0|1	0|1	SSEQAUTO
chr2	95982108	96106799	124692	pass	1|0	1|0	0|0	0|1	0|1	0|0	0|0	0|0	0|0	0|0	0|0	0|0	1|1	1|0	0|0	0|0	1|1	0|1	0|1	0|0	0|0	0|0	1|0	0|0	1|0	0|0	1|0	0|0	0|0	0|0	0|0	0|0	0|0	0|0	0|0	0|0	0|0	0|0	0|0	0|0	0|1	0|1	0|0	1|0	SSEQAUTO, BIONANO
chr2	96305317	96532597	227281	MISO	1|1	1|1	1|1	1|1	1|1	1|1	1|1	1|0	1|1	0|1	1|1	1|1	1|1	1|1	1|1	1|1	1|1	1|1	1|1	1|1	1|1	1|1	1|1	1|1	1|1	1|1	1|1	1|1	1|1	1|0	1|1	1|1	1|1	1|1	1|1	1|1	1|1	1|0	1|0	1|0	0|1	1|1	1|1	1|1	SSEQAUTO, BIONANO
chr2	96552557	97587636	1035080	pass	0|0	0|0	0|0	0|0	0|0	0|0	0|0	0|0	0|0	0|0	0|0	0|0	0|0	0|0	0|0	0|0	0|0	0|0	0|0	0|0	0|0	0|0	0|0	0|0	0|0	0|0	0|0	0|0	0|0	0|0	0|0	0|0	0|0	0|0	0|0	0|0	0|0	0|0	0|0	0|1	0|0	0|0	0|0	0|0	PAV
chr2	97854763	97867147	12385	pass	0|0	0|1	1|0	1|1	1|0	1|1	1|1	1|1	1|0	1|0	1|0	0|0	1|1	0|1	1|0	1|1	0|0	1|1	0|0	2	0|1	1|0	0|0	1|1	0|0	0|0	0|0	1|0	1|1	0|0	1|1	0|0	1|1	1|1	0|0	1|0	1|1	0|0	1|0	0|0	0|0	0|1	0|1	1|1	SSEQAUTO
chr2	108987926	110218092	1230167	pass	0|0	0|0	0|0	0|0	0|0	0|0	0|0	0|0	0|0	0|0	0|0	0|0	0|0	0|0	0|0	0|0	0|0	0|0	0|0	0|0	0|0	0|0	0|0	0|0	0|0	1|0	0|0	0|0	0|0	0|0	0|0	0|0	0|0	0|0	0|0	0|0	0|0	0|0	0|0	0|1	0|0	0|0	0|0	0|0	SSEQAUTO
chr2	110390772	110399361	8590	INVDUP	1|0	0|1	1000	0|0	1000	0|0	0|0	3100	0|0	idup_h1	0|0	0|0_lowconf	0|1	0|0	0|0	0|0	1000	0|0	0|0	0|0_lowconf	0|0	1201	0	1|0_lowconf	1|1	1	1|0	1|0	0|0	0|0	0|0	0|0	idup_hom	0|0	10	0|0	idup_hom	0	idup_h1	1	1000	0|0	1|1	0|0	SSEQAUTO
chr2	110549790	110698592	148803	pass	1|1	1|0	0|1	0|0	0|0	0|0	0|0	0|0	1000	1000	0|0	1|1	1|0	0|0	1|0	0|0	1|1	1|0	0|1	0|1	0|1	0|1	1|1	0|0	1|1	1|1	1|1	0|0	0|0	0|0	0|0	0|0	0|1	0|0	0|0	0|1	0|0	0|1	0|1	0|0	0|1	1|0	1|0	0|0	SSEQAUTO
chr2	123456870	123490080	33211	pass	0|0	0|0	21	0|0	0|0	0|0	0|0	0|0	0|0	0|0	0|0	0|0	0|0	0|0	0|0	0|0	0|0	0|0	0|0	0|0	0|0	0|0	0|0	0|0	0|0	0|0	0|0	0|0	0|0	0|0	0|0	0|0	0|0	0|0	0|0	0|0	0|0	0|0	0|0	0|0	0|0	0|0	0|0	0|0	SSEQAUTO
chr2	130572162	131634620	1062459	pass	0|0	0|0	0|0	0|0	0|0	0|0	0|0	0|0	0|0	0|0	0|0	0|0	0|0	0|0	0|0	0|0	0|0	0|0	1|0	0|0	0|0	0|0	0|0	0|0	0|0	0|0	0|0	0|0	0|0	0|0	0|0	0|0	1|0	0|0	0|0	0|0	0|0	0|0	0|0	0|0	0|0	0|0	0|0	0|0	SSEQAUTO
chr2	130572163	131971322	1399160	pass	0|0	0|0	0|0	0|0	0|0	0|0	0|0	0|0	0|0	0|0	0|0	0|0	0|0	0|0	0|0	0|0	0|0	0|0	1|0	0|0	0|0	0|0	0|0	0|0	0|0	0|0	0|0	0|0	0|0	0|0	0|0	0|0	1|0	0|0	0|0	0|0	0|0	0|0	0|0	0|0	0|0	0|0	0|0	0|0	SSEQAUTO
chr2	132229068	132234963	5896	INVDUP	0|0_lowconf	1|0_lowconf	0|0_lowconf	0|1_lowconf	0|0_lowconf	0|0_lowconf	0|0	0|0	0|1_lowconf	0|0	0|0	0|0_lowconf	0|0_lowconf	0|0	0|1_lowconf	0|0_lowconf	0|0_lowconf	1|0_lowconf	0|0_lowconf	0|0	0|0_lowconf	0|0_lowconf	0|0	0|0_lowconf	0|0_lowconf	0|1_lowconf	0|0_lowconf	0|1_lowconf	0|0	0|0	0|0_lowconf	0|0	21	1|0_lowconf	0|0	0|1_lowconf	idup_hom	idup_hom	idup_hom	1|0_lowconf	0|0	0|0	0|0_lowconf	0|0	SSEQAUTO
chr2	138693110	138696793	3684	pass	0|0	0|0	1|1	1|0	0|0	0|1	0|0	0|0	1|0	0|1	0|0_lowconf	1|1	1|0	0|0	0|1	0|0	0|1	1|0	0|0	0|1	1|0	1|0	0|0	0|1	0|0	1|0	0|1	0|0	0|1	0|0	0|0	0|1	0|0	0|0	0|0	0|0	0|1	0|0	0|0	0|1	1|0	0|0	0|0	0|1	PAV
chr2	184192982	184194881	1900	pass	0|0	0|0	noreads	0|0	1|0	0|0	0|1	0|0	1|0_lowconf	0|0	0|0	1|0_lowconf	0|0_lowconf	0|0	0|1_lowconf	1|1	0|1	0|0_lowconf	0|0	0|0	0|0_lowconf	0|1	0|0	0|0	1|0_lowconf	0|0	0|0_lowconf	0|0_lowconf	0|0	0|0_lowconf	0|0	0|0	0|1	0|0_lowconf	0|0_lowconf	0|0	0|0	0|0	0|0	0|0	0|0	0|0_lowconf	1|0_lowconf	0|0	PAV
chr2	222633900	222635214	1315	pass	0|0_lowconf	1|1_lowconf	0|0_lowconf	0|0_lowconf	0|0_lowconf	0|0_lowconf	0|0_lowconf	0|1_lowconf	0|0_lowconf	0|0_lowconf	0|0_lowconf	0|0_lowconf	0|0_lowconf	1|0_lowconf	0|0_lowconf	0|0_lowconf	0|0_lowconf	0|0_lowconf	0|1_lowconf	0|0_lowconf	0|0_lowconf	1|0_lowconf	0|1	0|0_lowconf	0|0_lowconf	0|0_lowconf	0|1_lowconf	0|0_lowconf	0|0_lowconf	0|0_lowconf	0|1_lowconf	0|0_lowconf	0|0_lowconf	0|0_lowconf	0|0_lowconf	0|0_lowconf	0|0_lowconf	0|0	0|0_lowconf	0|0_lowconf	0|0_lowconf	0|0_lowconf	1|0_lowconf	0|0_lowconf	PAV
chr2	236847275	236848899	1625	pass	0|0_lowconf	0	0|0_lowconf	0	0	0	0	0	0	0	0	0|0_lowconf	0	1|0_lowconf	1|0_lowconf	0	0	0	0	0|0_lowconf	1|0	0	0	0|0_lowconf	0	0	1|0_lowconf	0	0|0_lowconf	0	0	0|0_lowconf	0	0	1|0_lowconf	0	0	0	0	0	0	1|0_lowconf	0	0	PAV
chr2	241182655	241185919	3265	pass	0|1_lowconf	1|0	1|0	0|1	1|0	1|1	1|1	1|1	1|0	1|0	1|1	1|1	1|1	1|1	0|1_lowconf	1|1	0|1	1|1	0|1	1|1	1|0	0|0	0|0	0|1	0|1	1|0	0|0	0|1	1|1	1|1	0|1	1|1	0|1	1|1	1|1	1|1	2020	0|0	0|0	1|0	0|0_lowconf	1|1	0|1	1|0	PAV, SSEQAUTO
chr20	10850767	10851444	678	lowconf	1|0_lowconf	1|0	1|1	0|1_lowconf	0|1	1|1	1|1	1|1	1|1	1|1	1|0	1|1	1|0	1|1	1|0_lowconf	1|1	0|0_lowconf	1|1_lowconf	0|1_lowconf	0|1_lowconf	1|0	0|1	0|0_lowconf	1|0	0|1	0|1	0|0	1|1	0|1	0|1	0|0_lowconf	1|0	1|1	1|1	1|1	1|0_lowconf	1|1	0|0_lowconf	0|1	0|1	1|0	0|0_lowconf	1|0	0|1	PAV, SSEQAUTO
chr20	24459143	24467761	8619	pass	0|0	0|0	0|0	0|0	0|0	0|0	0|0	0|0	0|0	0|0	0|0	0|0	0|0	0|0	0|0	0|0	0|0	0|0	0|1	0|0	0|0	0|0	0|0	0|0	0|0	0|0	0|0	0|0	0|0	0|0	0|0	0|0	0|0	0|0	0|0	0|0	0|0	0|0	0|0	0|0	0|0	0|0	0|0	0|0	SSEQAUTO
chr20	25834246	25845119	10874	INVDUP	0|0	0|0	1|0	0|0	0|0	idup_hom	1|0	0|0	0|1	0|1	0|1	idup_hom	0|0	0|0	0|0	0|1_lowconf	0|0	0|0	idup_h1	0|0	0|0	0|0	1|0	idup_hom	0|0	0|0	0|0	0|0	0|0	0|0	0|1	0|0	21	1|0	1|0_lowconf	1|0	0|0	0|0	0|0	0|0	0|0_lowconf	1000	1|0_lowconf	0|0_lowconf	SSEQAUTO, BIONANO
chr20	25845800	26014354	168555	pass	1|0	1|0	0|0	1|1	0|0	0|0	0|0	0|0	0|0	0|0	0|0	0|0	0|0	0|1	0|0	0|0	0|0	0|0	0|0	0|0	1100	0|0	1|0	0|0	0|0	0|0	0|0	0|0	0|0	0|0	1|1	0|0	1|0	0|0	1|0	1|0	0|0	0|0	0|0	0|1	0|0	0|0	0|1	1|0	SSEQAUTO, BIONANO
chr20	26014355	26080055	65701	INVDUP	idup_h1	idup_h1	idup_h1	idup_hom	idup_h2	idup_hom	idup_hom	21	2100	2100	idup_hom	idup_hom	0|0	2100	0|0	2100	0|0	1|0	idup_h1	0|0	0|0	0|0	1|0	idup_h2	2100	0|0	0|0	0|0	idup_h1	0|0	idup_hom	0|0	21	idup_h1	idup_hom	1|0	idup_hom	0|0	idup_h2	idup_h2	0|0	2100	2100	21	SSEQAUTO
chr20	28750358	28926054	175697	pass	0|0	0|1_lowconf	1|0_lowconf	0|0	0|0	0|0	0|0	0|0	0|0	0|0_lowconf	0|0_lowconf	noreads	0|0_lowconf	0|0	0|0_lowconf	0|0	noreads	0|0_lowconf	0|0	0|1_lowconf	0|0_lowconf	0|0_lowconf	0|0_lowconf	0|0_lowconf	0|1_lowconf	0|0_lowconf	0|0_lowconf	0|0_lowconf	0|0	0|0_lowconf	0|0_lowconf	1|1_lowconf	0|0	0|0	0|0	0|0_lowconf	10	0|0	0|0	0|0	0|0_lowconf	0|0_lowconf	0|0_lowconf	0|0	BIONANO
chr20	38690587	38704648	14062	pass	0|0	0|0	0|0	0|0	0|0	0|0	0|0	0|0	0|0	0|0	0|0	0|0	0|0	0|0	0|0	0|0	0|0	0|0	0|0	0|0	0|0	0|0	0|0	0|0	0|0	0|0	1|0	0|0	0|0	0|0	0|0	0|0	0|0	0|0	0|0	0|0	0|0	0|0	0|0	0|0	0|0	0|0	0|0	0|0	PAV, SSEQAUTO
chr20	49588718	49638812	50095	pass	0|0	0|0	0|0	0|0	0|0	0|0	0|0	0|0	0|0	0|0	0|0	0|0	0|0	0|0	0|0	0|0	0|0	0|0	0|0	0|0	0|0	0|0	0|0	0|0	0|0	0|0	0|0	0|0	0|0	0|0	0|0	0|0	0|0	0|0	0|1	0|0	0|0	0|0	0|0	0|0	0|0	0|0	0|0	0|0	PAV, SSEQAUTO
chr20	66117169	66187407	70239	pass	0|0	0|0	0|0	0|0	0|0	0|0	0|0	0|0	0|0	0|0	0|0	0|0	10	0|0	0|0	0|0	0|0	0|0	0|0	0|0	0|0	0|0	0|0	10	0|0	0|0	0|0	0|0	0|0	0|0	0|0	21	0|0	0|0	0|0	0|0	0|0	21	0|0	0|0	0|0	1|0	0|0	0|1	SSEQAUTO
chr21	5863489	5864523	1035	INVDUP	0|0_lowconf	0|0_lowconf	0|0_lowconf	1|0_lowconf	3100	0|1_lowconf	0|1_lowconf	0|0_lowconf	0|1_lowconf	0	1|1_lowconf	0|1_lowconf	0|0_lowconf	0|0_lowconf	0|0_lowconf	1|0_lowconf	0|1_lowconf	0|0_lowconf	0|1_lowconf	0|0_lowconf	0|0_lowconf	1|1_lowconf	0|1_lowconf	1|0_lowconf	0|0_lowconf	1|0_lowconf	1|1_lowconf	1|1_lowconf	0|0_lowconf	1|0_lowconf	0|0	0|1_lowconf	0|1_lowconf	0|1_lowconf	0|0_lowconf	0|0_lowconf	112	2110	idup_hom	1|0_lowconf	0|0_lowconf	0|0_lowconf	noreads	noreads	PAV
chr21	6068784	6073788	5005	INVDUP	0	0	0|0_lowconf	0|0	2100	3100	1101	0	0|1_lowconf	0	0|0_lowconf	1|1_lowconf	0|1_lowconf	1|1_lowconf	1|1_lowconf	0|0	0|0_lowconf	10	0|0	1|0	0	0	1|0_lowconf	0|0	0|0_lowconf	0|0_lowconf	0|1	1|0_lowconf	0|0	idup_hom	3100	0|1_lowconf	2011	0|0_lowconf	0	1|0_lowconf	idup_hom	1120	3100	0|0_lowconf	10	0|1_lowconf	0|0_lowconf	0	PAV
chr21	8841501	8842167	667	lowconf-noreads	noreads	noreads	noreads	noreads	noreads	noreads	noreads	noreads	noreads	noreads	noreads	noreads	noreads	noreads	noreads	noreads	noreads	noreads	noreads	noreads	noreads	noreads	noreads	noreads	noreads	noreads	noreads	noreads	noreads	1|0	noreads	noreads	noreads	noreads	noreads	noreads	noreads	noreads	noreads	noreads	noreads	noreads	noreads	noreads	PAV
chr21	11549819	11565385	15567	pass	0|0_lowconf	10	0|0	1000	10	10	1000	1000	1000	1000	100	0|0_lowconf	0|0	10	0|0	0|0	0|0	0|0_lowconf	10	0|0	0|0_lowconf	0|0	0|0	0|0	0|0	0|0_lowconf	10	1000	0|0_lowconf	0|0	0|1_lowconf	0|0	1000	0	1000	0|0	0	0	0	0|0	0|0_lowconf	1000	10	0|0	PAV
chr21	12326926	12403834	76909	pass	0|0	0|0	0|0	0|0	0|0	0|0	0|0	0|0	1|0	0|0	0|0	0|0	0|0	0|0	1|0	0|0	0|0	0|0	0|0	0|0	0|0	0|0	0|0	0|0	0|0	0|0	0|0	0|0	0|0	0|0	0|0	1|0	0|0	0|0	0|0	0|0	0|0	0|0	0|0	0|0	0|0	0|0	0|0	0|0	SSEQAUTO, BIONANO
chr21	18238068	18430764	192697	pass	0|0	0|0	0|0	0|0	0|0	0|0	0|0	0|0	0|0	0|0	0|0	0|0	0|0	0|0	0|0	0|0	0|0	0|0	0|0	0|0	0|0	0|0	0|0	0|0	0|0	0|0	0|0	0|0	0|1	0|0	0|0	0|0	0|0	0|0	0|0	0|0	0|0	0|0	0|0	0|0	0|0	0|0	0|0	0|0	SSEQAUTO, BIONANO
chr21	25006433	25007472	1040	pass	0|1_lowconf	0|1	0|1	1|1_lowconf	1|0	1|1	0|1	1|0	1|0	0|0_lowconf	1|1	0|1	0|0_lowconf	0|1	0|1	1|0	1|0	0|1_lowconf	0|0_lowconf	1|1_lowconf	0|0_lowconf	0|1	1|1	1|0	0|1	1|0_lowconf	0|0_lowconf	0|1	0|1	1|1	0|0_lowconf	1|1	0|0	0|1	0|0_lowconf	1|0	1|1	1|1	1|1	1|1	0|1	0|1	0|1_lowconf	1|1	PAV
chr21	42168876	42200014	31139	pass	0|0	0|0	0|0	0|0	0|0	0|0	0|0	0|0	0|0	0|0	0|0	0|0	0|0	0|0	0|0	0|0	1|0	0|0	0|0	0|0	0|0	0|0	0|0	0|0	0|0	0|0	0|0	0|0	0|0	0|0	0|0	0|0	0|0	0|0	0|0	0|0	0|0	0|0	0|0	0|0	0|0	0|0	0|0	0|0	SSEQAUTO
chr21	42177299	42190741	13443	pass	0|0	0|0	0|0	0|0	0|0	0|0	0|0	0|0	0|0	0|0	0|0	0|0	0|0	0|0	0|0	0|0	1|0	0|0	0|0	0|0	0|0_lowconf	0|0	0|0	0|0	0|0	0|0	0|0	0|0	0|0	0|0	0|0	0|0	0|0	0|0	0|0	0|0	0|0	0|0	0|0	0|0	0|0	0|0	0|0	0|0	PAV, SSEQAUTO
chr22	9395921	9563136	167216	pass	1|1	0|0	0|1	0|1	1201	1|0	0|1	0|0	0|0	0|0	0|1	11	1|0	0|1	1|1	0|1	121	1|1	0|0	1|1	1|1	2000	0|1	1|1	1|0	100	1|0_lowconf	1|1	0|1	1|0	1|1	0|1	1|0	0|0	1|1	0|0	220	1|1	0|1	1|1	1|1	0|0	1|0	0|0	PAV, SSEQAUTO
chr22	9784756	9844067	59312	pass	1	0|0	0|1	0|1	1|1	1|0	0|1	0|0	0|0	0|0	0|1	0|1	1|0	0|1	1|1	0|1	0|0	1|1	0|0	1|1	1|1	1000	0|1	1|1	1|0	100	100	1|1	0|1	1|0	1|1	0|1	1|0	0|0	1|1	0|0	1|1	1|1	1|1	1|1	1|1	0|0	1|0	0|0	PAV, SSEQAUTO
chr22	10186098	10440323	254226	pass	0|0	0|0	0|1	0|0	0|0	0|0	0|0	0|0	0|0	0|0	0|0	0|0	0|0	0|0	0|0	0|0	0|0	0|0	0|0	0|0	0|0	1000	0|0	0|0	0|0	1000	0|0	0|0	0|0	0|0	0|0	0|0	0|0	0|0	0|0	0|0	0|0	0|0	0|0	0|0	0|0	0|0	0|0	0|0	SSEQAUTO
chr22	18868874	18918320	49447	pass	0|1_lowconf	0|0	0|0	0|0_lowconf	1100	1	1100	10	0|0	1000	0	11	1000	10	10	1|0	1000	0	10	1000	0	10	1100	0|0	1	0|0	1000	0	0|0_lowconf	0|0_lowconf	1000	0|0	0|0	0	0	1|0	1	10	0	0|0	0|0	0|0	1000	0|0_lowconf	PAV
chr22	19114891	19204881	89991	pass	1|1_lowconf	1|1_lowconf	1|0_lowconf	1|0_lowconf	1100	0|0	0|0_lowconf	1	0	0	0|0	0|0_lowconf	1000	0	0|0	0|1_lowconf	0|1	0	0|0	0	0	0|1_lowconf	0|1	1|0_lowconf	1|1	1|0_lowconf	1|0	0|0_lowconf	1|0_lowconf	0|0_lowconf	0|0	0|0	0|0_lowconf	0|0	1000	1|0	0|1	100	0|1	0|0_lowconf	0	0|0_lowconf	10	0|0_lowconf	PAV
chr22	21599933	21708662	108730	pass	0	0|0	0|0	10	1000	1000	0|0	0|0	1100	1000	10	0|0	10	10	1000	0|0	0|0	0	0|0	10	0|0_lowconf	0|1_lowconf	1000	0|0	11	10	1|0	0|1	0|1	0|0	10	1	0|0	10	10	10	1000	10	1	0|0	0|1_lowconf	0|0	0|0	1000	PAV
chr22	21763450	21787135	23686	INVDUP	0|0	0|0	0|0	2110	0|0	2101	0|0	0|0	0|0	0|0	0|0	idup_h2	idup_h1	0|0	2100	31	0|0	0|0	1120	0|0	0|0	0|0	0|0	idup_hom	0|0	2011	0|0	1021	idup_hom	idup_hom	0|0	21	2110	0|0	0|0	0|0	3010	0|0	0|0	2011	0|0	1210	0|0	idup_h2	PAV, SSEQAUTO
chr22	21854813	21905907	51095	INVDUP	0|1	1|0	0|0	0|0	0|1	0|0	0|0	0|0	0|0	0|0	0|1	0|0	1|0	0|1	1|1	1|1	1|1	0|0	1|1	0|1	0|0	0|0	0|1	0|1	1|1	0|0	1|0	0|0	idup_h2	1|1	1|1	0|0	0|0	0|0	0|0	0|0	112	0|0	1|0	0|0	0|0	0|0	0|1	1|0	SSEQAUTO
chr22	24376525	24398948	22424	INVDUP	1210	idup_h1	0|0	0|0	0|0	3100	0|0	idup_hom	3100	31	idup_h2	0|0	0|0	0|0	2100	idup_h2	idup_h2	0|0	2100	idup_hom	0|0	idup_h1	2100	0|0	idup_hom	idup_h2	idup_h1	21	0|0	idup_hom	0|0	31	0|0	1120	0|0	idup_hom	31	0|0	2110	0|0	0|0	0|0	idup_h1	21	PAV, SSEQAUTO
chr22	24407754	24408769	1016	lowconf-Mendelfail	0|0_lowconf	1|1_lowconf	noreads	0|0_lowconf	0|0	0|1_lowconf	0|0	1|0	0|1	0|0_lowconf	0|0_lowconf	0|0_lowconf	0|0_lowconf	0|0_lowconf	0|0_lowconf	0|0_lowconf	0|1_lowconf	0|0_lowconf	0|1_lowconf	0|0_lowconf	0|1_lowconf	0|0_lowconf	0|1_lowconf	0|0_lowconf	0|1_lowconf	0|1	1|0_lowconf	1|0_lowconf	0|1_lowconf	1|0_lowconf	0|0_lowconf	1|1_lowconf	0|0	0|0_lowconf	1|0_lowconf	1|0_lowconf	1|1_lowconf	0|0_lowconf	0|0_lowconf	0|0_lowconf	0|1_lowconf	0|0_lowconf	1|0_lowconf	0|0_lowconf	PAV
chr22	24432738	24436332	3595	pass	1|0_lowconf	0|0	0|0	0|0	1|1	0|0_lowconf	0|1_lowconf	1|1_lowconf	0|0	1|0_lowconf	0|0_lowconf	0|0_lowconf	0|0_lowconf	0|1_lowconf	0|0_lowconf	0|1	0|0	0|0	0|1_lowconf	0|0_lowconf	0|0_lowconf	1|1_lowconf	0|0	0|0_lowconf	0|0_lowconf	1|1_lowconf	0|1_lowconf	0|0	0|0_lowconf	1|1_lowconf	0|0_lowconf	0|0_lowconf	0|0	0|0	0|0_lowconf	0|1_lowconf	3001	1|1	0|1	0|0	0|0_lowconf	0|0	0|1_lowconf	1|0	SSEQAUTO
chr3	21152526	21152902	377	lowconf-FP	0|0_lowconf	0|0_lowconf	0|0_lowconf	0|0_lowconf	0|0_lowconf	0|0_lowconf	0|0_lowconf	0|0_lowconf	0|0_lowconf	0|0_lowconf	0|0_lowconf	0|0_lowconf	0|0_lowconf	0|0_lowconf	0|0_lowconf	0|0_lowconf	0|0_lowconf	0|0_lowconf	0|0_lowconf	0|0_lowconf	0|0_lowconf	1|0	0|0_lowconf	0|0_lowconf	0|0_lowconf	0|0_lowconf	0|0_lowconf	0|0_lowconf	0|0_lowconf	0|0_lowconf	0|0_lowconf	0|0_lowconf	0|0_lowconf	0|0_lowconf	0|0_lowconf	0|0_lowconf	0|0_lowconf	0|0_lowconf	0|0_lowconf	0|0_lowconf	0|0_lowconf	0|0_lowconf	0|0_lowconf	0|0_lowconf	PAV
chr3	26318368	26320469	2102	pass	0|0	0|0	0|0	0|0	0|0	0|0	0|0	0|0	0|0	0|0	0|0	0|0	0|0	0|0	0|0	0|0	0|0	0|0	0|0	0|0	1|0_lowconf	0|0	0|0	0|0_lowconf	0|0	0|0_lowconf	1|0	0|0	0|0_lowconf	0|0_lowconf	0|0	0|0	0|0	0|0	0|0	0|0_lowconf	0|0	0|0	0|0	0|0	0|0_lowconf	0|0	0|0_lowconf	0|0	PAV
chr3	28418903	28419453	551	lowconf	0|0_lowconf	0|1	0|1_lowconf	0|1_lowconf	0|0_lowconf	1|0	0|0_lowconf	0|0_lowconf	0|0_lowconf	noreads	0|0_lowconf	0|0_lowconf	0|0_lowconf	1|1	0|0_lowconf	0|0_lowconf	0|0_lowconf	0|0_lowconf	0|0_lowconf	1|0_lowconf	0|1_lowconf	noreads	0|0_lowconf	0|1	0|1_lowconf	0|0_lowconf	0|0	0|1_lowconf	1|0_lowconf	0|1	0|0_lowconf	0|0_lowconf	0|0	0|0_lowconf	0|0_lowconf	0|0_lowconf	0|0_lowconf	0|0_lowconf	0|0_lowconf	noreads	1|0_lowconf	1|0_lowconf	0|1_lowconf	0|0_lowconf	PAV
chr3	60903376	60903711	336	lowconf	0|0_lowconf	1|0	0|1_lowconf	0|0_lowconf	noreads	0|0_lowconf	0|1_lowconf	0|0_lowconf	0|0_lowconf	0|0	0|0_lowconf	0|0_lowconf	0|0_lowconf	1|0_lowconf	0|0_lowconf	0|0_lowconf	0|0_lowconf	0|0_lowconf	0|0_lowconf	0|0_lowconf	0|0_lowconf	0|0_lowconf	0|0_lowconf	0|0_lowconf	0|0_lowconf	1|0_lowconf	0|0_lowconf	1|0_lowconf	0|0_lowconf	0|1	0|1_lowconf	0|0_lowconf	0|1	1|0_lowconf	0|1_lowconf	0|0_lowconf	0|0_lowconf	0|0_lowconf	0|0_lowconf	0|1	0|1	0|0_lowconf	0|0_lowconf	1|0	PAV
chr3	75506867	75508105	1239	pass	0|0_lowconf	0|1_lowconf	0|0_lowconf	0|0	0|0	0|0	0|0	0|0	0|0_lowconf	0|0_lowconf	0|1_lowconf	0|0_lowconf	0|0_lowconf	1|0_lowconf	0|0_lowconf	0|0	0|0_lowconf	0|0_lowconf	0|0_lowconf	0|0_lowconf	0|0_lowconf	0|0_lowconf	0|0_lowconf	0|0_lowconf	0|1_lowconf	0|1_lowconf	0|0_lowconf	0|1_lowconf	0|0_lowconf	0|0_lowconf	0|0_lowconf	0|0_lowconf	0|0	0|0_lowconf	0|0_lowconf	0|0	0|0	1|0	0|0	0|0_lowconf	0|0	0|0_lowconf	0|0_lowconf	0|0_lowconf	PAV
chr3	90511181	90512094	914	pass	0|0_lowconf	1|0_lowconf	0|0_lowconf	0|0_lowconf	0|0	0|0	0|0_lowconf	0|0	0|0_lowconf	0|0_lowconf	0|0_lowconf	0|0_lowconf	0|0_lowconf	0|0_lowconf	0|0_lowconf	0|0_lowconf	0|0_lowconf	0|1_lowconf	0|0_lowconf	noreads	0|0_lowconf	0|0	0|0	1|0_lowconf	0|0_lowconf	0|0_lowconf	0|0_lowconf	0|0_lowconf	0|0_lowconf	0|0_lowconf	0|0_lowconf	0|0_lowconf	0|0	0|0_lowconf	0|0_lowconf	0|1_lowconf	0|0_lowconf	0|0_lowconf	0|0	0|0_lowconf	1|0	0|0_lowconf	0|0_lowconf	0|0_lowconf	PAV
chr3	90862706	90918500	55795	pass	1000	0|0	1000	1000	0|0	0|0	0|0	10	0	10	0|0	0	10	0|0	0|0	1000	1000	1000	1000	1000	10	0	10	0|0	0	1000	0|0	10	1000	1000	0|0	0	0	0|0	0|0	10	0	0	0	1000	0	10	0	1000	PAV
chr3	134712757	134722178	9422	pass	0|0	0|0	1|0	0|0	0|1	0|0	0|1	0|0	0|0	0|0	0|0	0|0	0|0	0|0	0|0	1|0	0|0	1|0	0|0	0|1	1|0	0|0	0|0	0|0	0|0	0|0	0|0	0|0	0|0	0|0	0|0	0|0	0|0	0|0	0|0	0|0	0|0	0|0	0|0	0|1	0|1	0|1	0|0	0|0	PAV, SSEQAUTO
chr3	165601601	165605343	3743	pass	1|0_lowconf	0	1|0	1|1	0	0	0	1|1	2000	2	0	0|0_lowconf	1|1	1|1	0	0	0|0	0	0	0	0|0_lowconf	0|0_lowconf	20	0	0|0	0|0	0|0	1|0_lowconf	1|0	1|0_lowconf	0	0|1	1|1	0|1_lowconf	0	0	1|1_lowconf	20	2000	0|0	0|0_lowconf	0|1	1|0	1000	SSEQAUTO
chr3	198330576	198368188	37613	INVDUP	0|0	1100	11	1100	0|1	12	1|0	1101	12	11	0|0_lowconf	0|0	1100	1101	idup_h1	idup_h2	0|1	1|1	0|0	1100	0|0_lowconf	0|0	1|0	0|0	0|0	0|0	2110	2100	11	idup_h1	1|1	idup_h2	0|0	12	1100	0|0	2002	0|0	2101	1100	0|0	1000	21	1100	PAV, SSEQAUTO, BIONANO
chr3	198377919	198712693	334775	pass	0|0	1|1	1|1	1|1	1|1	1|1	1|1	1|1	1|1	1|1	1|1	1|1	1|1	1|1	1|1	1|1	0|1	1|1	1|1	1|1	1|1	0|0	1|0	0|1	0|0	0|0	1|0	0|1	1|1	1|0	1|1	0|1	1|1	1|1	1|1	1|0	2101	0|0	0|1	1|1	0|0	1|1	1|0	1|1	PAV, SSEQAUTO, BIONANO
chr4	4012728	4023450	10723	INVDUP	0|0	0|0	0|0	0|0_lowconf	idup_hom	21	idup_hom	0|0	0|0	0|0	11	0|0	0|0	0|0	0|0	1200	0|0	0|0	idup_h1	0|0	0|0	0|0	0|0	0|0	0|0	2100	121	2001	0|0	0|0	1|0	0|0	0|0	0|0_lowconf	0|0	0|0	0|0	0|0	0|0	0|0	0|0	0|0	0|0	0|0	SSEQAUTO
chr4	33067013	33074088	7076	pass	0|0	0|0	0|0	0|0	0|0	0|0	0|0	0|0	0|0	0|0	0|0	0|0	0|0	0|0	0|0	0|0	1|0	0|0	0|0	0|0	0|0	0|0	1|0	0|0	0|0	0|0	0|0	1|0	0|0	0|0	0|0	0|0	0|0	0|0	0|0	0|0	0|0	0|0	0|0	0|0	0|0	0|0	0|0	0|0	PAV
chr4	49228359	49298412	70054	INVDUP	1|0	0|0	0|0	1|0	121	0|0	0|1	111	3100	idup_hom	0|0	idup_h1	2100	21	0|0	1|0	0|0	1|0	1|1	0|0	1|1_lowconf	0|1	1|1	0|0_lowconf	idup_h2	0|0	0|0	1|0	0|1	0|1	0|1	0|1	0|0	1102	0|0	1|1	0|0	1|0	0|0	11	10	21	0|0	11	SSEQAUTO
chr4	49595588	49614137	18550	INVDUP	2110	1021	2110	idup_h1	1021	0|0	2110	1021	2110	1021	0|0	0|0	idup_h1	21	2110	0|0	0|0	0|0	0|0	0|0	1021	0|0	0|0	0|0	1021	2110	1021	0|0	0|0	0|0	0|0	0|0	2110	idup_h1	0|0	0|0	2020	1021	0|0	21	idup_hom	21	0|0	0|0	SSEQAUTO
chr4	72258710	72290838	32129	INVDUP	0|0	0|0	0|0	0|0	0|0	0|0	0|0	0|0	0|0	0|0	0|0	0|0	0|0	0|0	0|0	0|0	idup_h1	0|0	0|0	0|0	0|0	idup_h1	0|0	0|0	0|0	0|0	0|0	0|0	0|0	0|0	0|0	0|0	0|0	0|0	0|0	0|0	0|0	0|0	0|0	0|0	0|0	0|0	0|0	0|0	SSEQAUTO
chr4	72702313	72709763	7451	pass	1|0_lowconf	0|0	0|0_lowconf	0|0	0|0	0|0	0|0	0|0	0|0	0|0	0|0	0|0	0|0	0|0	0|0	0|0	0|0	0|0	0|0	0|0	0|0	0|0	0|0	0|0	0|0	0|0	0|0	0|0	0|0	0|0	0|0	0|0	0|0	0|0	0|0	0|0	0|0	10	0|0	0|0	0|0	0|0	0|0	0|0	PAV
chr4	91252249	91264072	11824	pass	0|0	0|1	0|0	1|0	0|0	0|1	0|0	0|0	0|0	0|0	0|0	0|1	0|0	1|0	1|1	1|1	0|0	0|0	1|0	0|0	0|0	0|0	0|0	1|0	0|0	0|0	0|0	0|0	0|0	0|0	0|0	1|0	1|0	0|0	0|0	1|0	0|0	0|0	0|0	0|0	0|0	0|1	0|0	1|1	PAV, SSEQAUTO
chr4	160250002	160258510	8509	pass	0|0	0|0	0|0	0|0	0|0	0|0	0|0	0|0	0|0	0|0	0|0	0|0	0|0	0|0	0|0	0|1	0|0	0|0	0|0	0|0	0|0	0|0	0|0	0|0	0|0	0|0	0|0	0|0	0|0	0|0	0|0	0|0	0|0	0|0	0|0	0|0	0|0	0|0	0|0	0|0	0|0	0|0	0|0	0|0	PAV
chr4	191298051	191302819	4769	pass	0|0	0|1	0|0	0|0	1|1	0|1	0|1	0|0	1|0	0|0	0|1	1|1	1|0	1|0	0|0	0|1	0|1	1|1	0|0	0|1	1|1	0|1	1|0	1|1	0|0	0|1	0|0	0|0	0|0	0|1	1|1	0|1	0|0	1|0	0|1	1|0	0|0	0|0	0|0	0|0	0|0	0|0	0|1	0|0	PAV, SSEQAUTO
chr4	192175267	192178232	2966	pass	0|0_lowconf	0|0	0|0	0|0	0|0	0|0	0|0	0|0	0|0	0|0	0|0	0|0	0|0	0|0	0|0	0|0	0|0	0|0_lowconf	0|0	0|0_lowconf	0|0_lowconf	0|0	0|0	0|0	0|0	0|0_lowconf	0|0	0|0	0|0	0|0	0|0	0|0	0|0	0|0	0|0	0|0	2110	1021	0|0	0|0	0|0	0|0	0|0	0|0	SSEQAUTO
chr5	16918187	16918706	520	lowconf	0|0_lowconf	0|0_lowconf	0|0_lowconf	0|0_lowconf	0|0	0|0_lowconf	0|0_lowconf	0|0_lowconf	0|0	0|0_lowconf	noreads	0|0_lowconf	0|0_lowconf	0|0_lowconf	0|0_lowconf	0|0_lowconf	1|0	0|0_lowconf	0|0	0|0_lowconf	0|0_lowconf	0|1_lowconf	0|0_lowconf	0|0_lowconf	0|0_lowconf	0|0_lowconf	0|0_lowconf	0|1	0|0_lowconf	1|0_lowconf	0|0_lowconf	0|0_lowconf	0|0	0|0_lowconf	0|0_lowconf	0|0_lowconf	0|0_lowconf	0|0_lowconf	0|0	0|0_lowconf	0|0_lowconf	0|0_lowconf	0|0_lowconf	1|0_lowconf	PAV
chr5	34341240	34361482	20243	lowconf-noreads	noreads	noreads	noreads	noreads	noreads	noreads	noreads	noreads	noreads	noreads	noreads	noreads	noreads	noreads	noreads	noreads	noreads	noreads	noreads	noreads	noreads	noreads	1|0	noreads	noreads	noreads	noreads	noreads	noreads	noreads	noreads	noreads	noreads	noreads	noreads	noreads	noreads	noreads	noreads	noreads	noreads	noreads	noreads	noreads	PAV
chr5	65290621	65298043	7423	pass	1|1	0|0	0|0	0|0	0|0	0|0	0|0	0|0	0|0_lowconf	0|0	0|0	0|0	0|1	1|0	0|0	0|0	1|0	0|0	0|0	0|0	0|0	0|1	1|0	0|1	1|0	0|1	0|1	0|1	1|0	0|0	0|0	0|1	0|0	0|0	0|0	1|1	1|1	1|0	1|1	0|0	0|1	0|0	0|0	0|1	PAV, SSEQAUTO
chr5	112690368	112747065	56698	pass	0|0	0|0	0|0	0|0	0|0	0|0	0|0	0|0	0|0	0|0	0|0	0|0	0|0	0|0	0|0	0|0	0|0	0|0	0|0	0|0	0|0	0|0	0|0	0|0	0|0	0|0	0|0	0|0	0|0	0|0	0|0	0|0	0|0	1|0	0|0	0|0	0|0	0|0	0|0	0|0	0|0	0|0	0|0	0|0	PAV, SSEQAUTO, BIONANO
chr5	124944746	125063163	118418	pass	0|0	0|0	0|0	0|0	0|0	0|0	0|0	0|0	0|0	0|0	0|0	0|0	0|0	0|0	0|0	0|0	0|0	0|0	0|0	0|0	0|0	0|0	0|1	0|0	0|0	0|0	0|0	0|0	0|0	0|0	0|0	0|0	0|0	0|0	0|0	0|0	0|0	0|0	0|0	0|0	0|0	0|0	0|0	0|0	SSEQAUTO
chr5	178309733	178564194	254462	pass	0|0	0|0	0|0	0|0	0|0	0|0	0|0	0|0	0|0	0|0	0|0	0|0	0|0	0|0	0|0	0|0	0|0	0|0	0|0	0|0	0|0	0|0	0|1	0|0	0|0	0|0	0|0	0|0	0|0	0|0	0|0	0|0	0|0	0|0	0|0	0|0	0|0	0|0	0|0	0|0	0|0	0|0	0|0	0|0	SSEQAUTO
chr5	181657958	181661125	3168	pass	0|0_lowconf	0|1	0|0	0|1_lowconf	0|0	1|1	1|0	0|1_lowconf	0|0	0|0	0|0_lowconf	0|1	0|0	0|0	1|0	0|0	0|0	0|1	0|0	0|1	1|0_lowconf	1|0	1|0	1|0	0|1_lowconf	0|0_lowconf	0|1	0|0	0|0	0|0	0|0	1|0	0|0	1|0	0|1	1|1	0|0	1|1	0|1	0|0	0|1	0|0	0|0	0|0	PAV, SSEQAUTO
chr6	26605160	26608011	2852	pass	1|1_lowconf	0|1	0|0_lowconf	0|0_lowconf	1|0	1|1	0|1_lowconf	0|0	1|0_lowconf	0|1	0|1_lowconf	0|0_lowconf	1|0_lowconf	1|1_lowconf	1|0_lowconf	1|1_lowconf	1|1_lowconf	0|0_lowconf	0|1_lowconf	1|1_lowconf	1|0_lowconf	0|0_lowconf	1|0_lowconf	0|1_lowconf	1|1_lowconf	0|0_lowconf	1|0_lowconf	1|0_lowconf	0|0_lowconf	0|0_lowconf	noreads	1|0	1|0	0|1_lowconf	1|1_lowconf	0|0_lowconf	0|0	1|0_lowconf	0|0_lowconf	0|1_lowconf	0|0_lowconf	1|1	1|1_lowconf	0|1_lowconf	PAV, SSEQAUTO, BIONANO
chr6	26606448	26632172	25725	INVDUP	1101	0|1	1|1	0|0	1|0	1|1	1|1	0|0	1|0	0|1	1|1	1	1|0	0|1	1|0	1|1	1|0	1|0	0|1	0|1	0|0	111	1|0	0|1	12	idup_hom	1|0	idup_hom	0|1	0|1	10	1|0	1|0	1|1	1|1	idup_hom	0|0	idup_hom	3100	0|1	0|1	1|1	1|1	0|1	SSEQAUTO
chr6	26628980	26631178	2199	INVDUP	1|1	0|1	1|0_lowconf	0	0	0	0	0|0	1|0	0|1	0	0|0_lowconf	1|0	0|0_lowconf	1|0	0	1|0_lowconf	1|0	0|1_lowconf	0|1_lowconf	0|0_lowconf	1|0_lowconf	1|0_lowconf	0	1|1_lowconf	1|1_lowconf	0|0_lowconf	0|0_lowconf	noreads	0|1	0|0_lowconf	1|0_lowconf	1|1	1|1	0|1_lowconf	0|1_lowconf	0|0	idup_hom	2110	0|1_lowconf	0|1_lowconf	1|1	0|0_lowconf	0	PAV, SSEQAUTO, BIONANO
chr6	65443089	65448592	5504	INVDUP	0|0_lowconf	1000	0|0_lowconf	0|0_lowconf	2100	1021	2110	0|0	21	idup_h2	1|1_lowconf	0	0	1|1_lowconf	0|1_lowconf	1|0	1|1_lowconf	1|0_lowconf	0	0	0|0_lowconf	0|0_lowconf	0	1|0_lowconf	0|1_lowconf	0|1_lowconf	1|0_lowconf	0	1|1_lowconf	0|1_lowconf	1	0|0_lowconf	0|1_lowconf	0	0|1_lowconf	1000	2110	31	idup_hom	1|1_lowconf	0|0_lowconf	0|0_lowconf	0|0_lowconf	0|1_lowconf	SSEQAUTO
chr6	77288251	77333567	45317	pass	0|0	0|0	0|0	0|0	0|0	1|0	0|0	0|0	0|0	0|0	1|0	0|0	0|0	0|0	0|0	0|0	0|0	0|0	0|0	1|0	0|0	0|0	0|0	0|0	0|0	0|0	0|0	0|0	0|0	0|0	0|0	0|0	0|0	0|0	0|0	0|0	0|0	0|0	0|0	0|0	0|0	0|0	0|0	0|0	PAV, SSEQAUTO, BIONANO
chr6	124294278	124298072	3795	pass	0|0_lowconf	0|0	0|0	0|0	0|0	0|0	0|0	0|0	0|0	0|0	0|0	0|0	0|1	0|0	0|0	0|0	0|0	0|0	0|0	0|0	0|0	0|0	0|0	0|0	0|0	0|0	0|0	0|0	0|0	1|1	0|0	0|0	0|0	0|0	0|0	0|0	0|0	0|0	0|0	0|0	0|0	0|0	0|0	0|0	PAV
chr6	131721835	131726102	4268	pass	1|0	0|0	0|0	0|0	0|0	0|0	0|0	0|0	0|0	0|0	0|0	0|0_lowconf	0|0	0|0	0|0	0|0	0|1	0|0	0|0	0|0	0|0	1|0	0|0	1|0	0|1	0|0	1|1	1|0	1|0	0|0	0|0	0|0	0|0	0|0	0|0	0|0	1|0	1|0	1|1	0|0	0|0	0|0	0|0	1|0	PAV, SSEQAUTO
chr6	143053627	143082508	28882	pass	0|0	0|0	0|0	0|0	0|0	0|0	0|0	0|0	0|0	0|0	0|0	0|0	0|0	0|0	0|0	0|0	0|0	0|0	0|0	0|0	0|0	0|0	0|1	0|0	0|0	0|0	0|1	0|1	0|0	0|0	0|0	0|0	0|0	0|0	0|0	0|1	0|0	0|0	0|0	0|0	0|0	0|0	0|0	0|0	PAV, SSEQAUTO, BIONANO
chr6	168556023	168570648	14626	INVDUP	0|0	0|0	idup_h2	0|0	0|0	0|0	0|0	0|0	0|0	0|0	0|0	0|1_lowconf	2110	2110	0|0	0|0_lowconf	0|0	0|0	idup_h1	0|0_lowconf	0|0	0|0	0|0	0|0	0|0_lowconf	0|0	0|0_lowconf	0|0	0|0_lowconf	0|0_lowconf	0|0	idup_hom	0|0	0|0	0|0	0|0	0|0	1021	0|0	0|0	0|0	0|0	0|0	0|0	PAV, SSEQAUTO
chr6	168582224	168741733	159510	pass	0|1	0|0	0|0	0|0	0|0	0|0	0|0	0|0	0|0	0|0	0|0	0|0	0|0	0|0	0|0	0|0	0|0	0|0	0|0	0|0	0|0	0|0	0|0	0|0	0|0	0|0	0|0	0|0	0|0	0|0	0|0	0|0	0|0	0|0	0|0	0|0	1|0	0|0	1|0	0|0	0|0	0|0	0|0	0|0	SSEQAUTO, BIONANO
chr7	6111166	6852664	741499	pass	0|0	0|0	1|0	0|0	0|0	0|0	0|0	0|1	0|0	0|0	0|0	0|0	0|0	0|0	0|0	0|0	0|0	0|0	0|0	0|0	0|0	0|0	0|0	0|0	0|0	1|0	0|1	1|0	0|0	0|0	0|0	0|0	0|1	0|0	0|0	0|0	1|0	0|0	0|0	0|0	0|0	0|0	0|1	0|1	SSEQAUTO, BIONANO
chr7	34130266	34150026	19761	pass	0|0	0|0	0|0	0|0	0|0	0|0	0|0	0|0	0|0	0|0	0|0	0|0	0|0	0|0	0|0	0|0	0|0	0|0	0|0	0|0	0|0	0|0	0|0	0|0	0|0	0|0	0|0	0|0	0|0	0|0	0|0	0|0	0|0	1|0	0|0	0|0	0|0	0|0	0|0	0|0	0|0	0|0	0|0	0|0	PAV, SSEQAUTO
chr7	40997528	40998662	1135	pass	0|0_lowconf	1|0	0|0_lowconf	1|0_lowconf	0|1	1|1	1|1_lowconf	0|0_lowconf	0|1	1|0	1|1	0|0_lowconf	0|0_lowconf	0|0_lowconf	0|1_lowconf	0|1	1|0_lowconf	1|0_lowconf	1|1	0|0_lowconf	0|1_lowconf	1|1	0|1	1|1	1|1	1|0	1|1	1|1	0|1	1|0	0|0_lowconf	0|0_lowconf	0|1	0|1	1|1	1|0_lowconf	0|1	0|0	0|1	0|1	1|0	0|0_lowconf	1|1	0|1	PAV
chr7	47776479	47777618	1140	pass	0|0_lowconf	0|0	0|0	0|0_lowconf	0|1	0|1	1|1	0|0	0|1	0|0	1|1	0|1_lowconf	0|0_lowconf	0|0_lowconf	0|0	1|1	0|0	0|0	1|1	0|0_lowconf	0|0_lowconf	0|0_lowconf	0|0	0|1_lowconf	0|0_lowconf	0|0_lowconf	0|0	0|0	0|0	0|0_lowconf	0|0_lowconf	0|0	0|0	0|0	0|0_lowconf	0|0_lowconf	0|0	0|0	0|0	0|0	0|0_lowconf	0|0_lowconf	0|1_lowconf	0|0	PAV
chr7	54382131	54483389	101259	pass	1|0	1|1	0|0	0|1	0|0	1|1	1|0	1|0	1|1	1|1	0|1	1|1	1|1	1|1	1|0	1|0	1|1	0|1	1|1	1|1	1|1	1|1	0|0	0|0	1|0	1|0	0|1	0|1	1|1	1|1	1|0	1|1	1|1	1|0	0|1	1|1	0|1	0|1	0|0	1|0	0|0	1|0	1|1	0|0	PAV, SSEQAUTO, BIONANO
chr7	57875092	58073326	198235	pass	0|1	0|0	0|1	0|0	0|0	0|0	0|0	0|0	0|0	0|0	0|1	0|0	0|0	0|0	1|0	0|0	0|0	0|0	0|0	0|0	0|0	1|0	0|0	0|0	0|0	1|1	1|0	0|0	0|0	0|0	0|0	0|0	0|0	0|0	1|0	0|0	0|0	0|0	0|0	0|0	1|0	0|0	0|0	0|0	PAV, SSEQAUTO
chr7	58099097	58311207	212111	pass	0|0	0|0	0|0	0|0	0|0	0|0	0|0	0|0	0|0	0|0	0|0	0|0	0|0	0|0	0|0	0|0	0|0	0|0	0|0	0|0	0|0	0|0	0|0	0|0	0|0	0|0	0|0	0|0	0|0	0|0	0|0	0|0	0|0	0|0	0|0	0|0	1|0	0|0	0|1	0|0	0|0	0|0	0|0	0|0	SSEQAUTO
chr7	58418389	58624608	206220	pass	0|0	0|0	0|0	0|0	0	1000	0	0|0	0|0	0|0	0	0|0	1|0	1000	1000	0	1000	100	0|0	0|0	1000	0|0	10	0|0	0|0	0|0	0|0	0|0	0|0	0|0	0|0	1000	0|0	1000	10	0|0	0|0	0|0	0|0	0|1	0|0	0|0	0|0	0|0	SSEQAUTO
chr7	58682682	58818976	136295	INVDUP	1|0	0|0	0|1	1|0	11	idup_h2	11	1|0	0|1	0|1	10	0|0	1|0	0|1	0|1	1100	100	0|1	0|0	0|1	1000	1|0	1100	0|0	0|0	0|0	0|0	0|1	1|0	0|0	1|0	1|1	1|1	0|1	1	1|0	1|1	0|0	0|1	1|0	1|0	0|0	0|0	0|0	SSEQAUTO
chr7	58867569	58886531	18963	pass	0|0	0|0	0|1	0|0	0|0	0|1	1|0	0|1	1|0	1|0	0|1	1|1_lowconf	1|0	0|0	0|1	1|0	0|0	1|1_lowconf	1|1	0|0	0|0	1|1	0|1	1|0	1|0	0|1	1|0	1|1	1|0	0|0	0|0	0|0	1|0	1|1	0|1	1|1	0|1	0|0	0|0	0|0	1|0	1|1	1|1	1|1	SSEQAUTO
chr7	58954087	59072603	118517	INVDUP	1|0	0|0	0|1	1|0	1|0	21	0|0	1|0	0|1	0|1	0|0	0|0	1|0	0|0	0|0	1000	1|0	1100	0|0	0|1	0|0	1100	0|1	0|0	0|0	1100	0|0	1100	1|0	0|0	1|0	1|0	1|1	0|0	0|1	1|1	idup_h1	0|0	idup_h2	1|1	1|0	0|0	0|0	0|0	SSEQAUTO
chr7	59163863	59240898	77036	INVDUP	0|0	1|0	0|1	0|1	1|1	1|0	0|1	1|1	1|0	1|1	1|1	1|1	1|0	1|1	1|1	0|1	0|1	1|1	0|0	1|0	1|0	0|0	0|1	1|1	1|1	0|0	1|1	1|0	1|0	0|1	1|1	0|1	1|1	0|0	1|0	1|1	0|0	idup_hom	21	1|1	1|0	1|0	1|0	0|1	PAV, SSEQAUTO
chr7	59277639	59359415	81777	pass	0|0	0|0	0|0	0|0	0|1	1|1	1|1	0|0	0|0	0|0	1|1	0|1	1|0	0|1	0|1	1|0	1|1	0|1	1|1	0|0	1|0	1|1	1|1	0|1	1|1	1|1	0|0	0|0	0|0	0|0	1|1	1|0	0|1	1|1	1|0	0|0	0|1	1|1	1|0	0|0	1|1	0|0	0|0	0|0	PAV, SSEQAUTO
chr7	59431712	59500451	68740	pass	0|0	0|0	0|0	0|0	0|0	0|0	0|0	1000	0|0	0|0	0|0	0|0	0|0	0|0	0|0	0|0	0|0	0|0	0|0	0|0	0|0	0|0	0|0	0|0	0|0	0|0	0|0	40	0|0	0|0	0|0	0|0	0|0	0|0	0|0	1000	1	0|0	1000	0|0	0|0	0|0	0|0	0|0	SSEQAUTO
chr7	59559711	60097778	538068	pass	1|1	0|1	1|0	1|1	1|0	1|1	1|0	0|0	0|1	0|0	0|1	0|0	1|0	0|0	0|0	0|1	1|0	1|0	1|1	1|1	1|1	0|0	0|0	1|0	1|1	0|0	0|1	0|0	0|1	1|1	1|0	0|0	0|0	0|0	0|1	1|0	0|0	1|1	1|0	1|0	1|0	1|1	1|1	1|0	PAV, SSEQAUTO
chr7	60161779	60253036	91258	INVDUP	0|0	0|0	0|0	0|0	0|0	0|0	0|0	2100	0|0	0|0	0|0	0|0	0|0	0|0	0|0	idup_h1	0|0	0|0	0|0	0|0	0|0	0|0	0|0	0|0	0|0	0|0	0|0	0|0	0|0	0|0	0|0	0|0	0|0	2100	0|0	0|0	0|1	0|0	0|0	0|0	0|0	0|0	0|0	0|0	SSEQAUTO
chr7	64552961	64588515	35555	pass	0|1	1|0	1|1	1|1	1|1	0|1	1|1	0|1	0|0	0|0	0|1	0|0	0|0	0|1	0|1	0|0	1|1	0|0	0|0	0|1	0|1	0|1	0|0	0|1	0|1	0|1	1|1	0|1	0|0	0|0	0|0	1|1	0|0	0|1	1|0	0|1	0|1	0|0	0|0	0|0	0|0	1|0	1|0	1|1	SSEQAUTO
chr7	64733107	64848068	114962	pass	0|0	0|0	0|0	0|0	11	0|0	0|0	0|0	0|0	0|0	11	10	0|0	0|0	0|0	0|0	1100	0|0	0|0	0|0	0|0_lowconf	1100	1100	0|0	1100	1100	11	1100	0|0	0|0	0|0	0|0	0|0	0|0	0|0	0|0	0|0	21	11	0|0	0|0	0|0	0|0	0|0	SSEQAUTO
chr7	66330512	66750772	420261	pass	0|0	1|0	1|0	0|0	1|1	1|1	1|1	0|0	0|1	0|0	1|0	0|1	1|1	0|0	1|1	1|1	0|0	0|0	0|0	0|0	0|1	0|0	0|0	0|1	0|0	1|1	0|0	1|0	1|1	0|0	0|1	0|0	0|0	0|0	0|0	0|0	0|0	0|0	0|0	0|0	0|0	1|1	1|0	0|1	SSEQAUTO
chr7	66802260	66855033	52774	pass	0|1	0|0	0|0	0|0	0|0	1|0	0|0	0|0	0|0	0|0	0|0	0|0	0|0	0|0	1|0	0|0	0|0	0|0	1|1	1|1	1|0	0|1	0|0	0|0	1|0	0|0	0|0	0|0	0|0	0|0	0|0	0|0	0|0	0|0	1|0	1|1	1|1	0|0	0|1	1|0	0|1	0|0	0|0	0|1	SSEQAUTO
chr7	67018240	67044600	26361	INVDUP	idup_h1	0|0	0|1	0|0	0|0	idup_h2	21	0|0	0|0	0|0	idup_hom	0|0	2100	0|0	0|0	idup_hom	idup_h1	0|0	0|0	idup_hom	21	2100	idup_hom	idup_h2	idup_hom	idup_hom	idup_hom	idup_hom	21	2100	idup_hom	0|0	0|0	0|0	0|0	idup_hom	idup_hom	idup_hom	idup_hom	0|0	idup_hom	2100	21	0|0	SSEQAUTO
chr7	68238976	68239827	852	pass	noreads	noreads	0|1	0|0_lowconf	0|0	0|0	0|0_lowconf	0|0	1|0_lowconf	0|0_lowconf	0|0_lowconf	1|0_lowconf	noreads	0|0_lowconf	0|0_lowconf	1|0_lowconf	0|0_lowconf	noreads	0|1_lowconf	0|0_lowconf	0|0_lowconf	1|0_lowconf	0|0_lowconf	0|0_lowconf	0|0_lowconf	0|0_lowconf	0|0_lowconf	0|1_lowconf	0|1_lowconf	0|0_lowconf	0|0_lowconf	0|1_lowconf	0|0_lowconf	0|0_lowconf	0|0_lowconf	0|0_lowconf	0|0	0|0	0|0_lowconf	0|0_lowconf	0|0_lowconf	0|0_lowconf	noreads	0|0_lowconf	PAV
chr7	72179617	72192424	12808	pass	1|1	0|1	0|0	0|0	0|0	0|0	0|0	0|0	0|0	0|0	0|1	1|0	1|0	0|0	1|0	0|0	0|0	1|0	0|0	1|0	0|0	0|0	1|1	0|1	0|0	1|1	1|1	0|1	0|1	1|1	0|0	1|1	0|0	1|0	0|0	1|0	1|1	1|0	1|1	0|0	1|1	0|1	0|0	0|0	PAV, SSEQAUTO
chr7	74026395	74027257	863	pass	1|0_lowconf	0|0_lowconf	0|0_lowconf	0|1_lowconf	0|0	0|0	0|0	1|0_lowconf	0|0	0|0_lowconf	1|0	1|0_lowconf	0|0_lowconf	0|0_lowconf	0|0_lowconf	0|0_lowconf	0|1	0|0_lowconf	0|0_lowconf	0|0_lowconf	1|0_lowconf	0|0_lowconf	1|0_lowconf	0|0_lowconf	0|0_lowconf	0|0_lowconf	1|0_lowconf	0|0_lowconf	0|0_lowconf	0|0_lowconf	0|0_lowconf	0|0_lowconf	0|1_lowconf	0|1_lowconf	0|0_lowconf	0|0_lowconf	1|1_lowconf	0|0	0|1_lowconf	1|0_lowconf	0|0_lowconf	0|0_lowconf	noreads	0|0_lowconf	PAV
chr7	74393042	75946314	1553273	pass	0|0	0|0	0|0	0|0	0|0	0|0	0|0	0|0	1|0	1|0	0|0	0|0	0|0	0|0	0|0	0|0	0|0	0|0	0|0	0|0	0|0	0|1	0|0	0|0	0|0	0|0	0|0	0|0	0|0	0|0	0|0	0|0	0|0	0|0	0|0	0|0	1|0	0|0	0|0	0|0	1|0	0|0	0|0	0|0	SSEQAUTO
chr7	76069653	76275535	205883	pass	1|0	0|0	0|0	0|0	0|0	0|0	0|0	0|0	1|0	1|0	0|0	0|0	0|0	0|0	1|0	0|0	0|0	0|0	0|0	1|0	0|0	0|1	0|0	0|1	0|0	0|0	0|0	0|0	0|0	0|0	0|0	0|0	0|0	1|0	0|0	0|0	1|0	0|0	0|0	1|0	0|0	0|0	0|0	0|0	PAV, SSEQAUTO
chr7	76494211	76531293	37083	lowconf-FP	0|0_lowconf	0|0_lowconf	0|0_lowconf	0|0_lowconf	0|0_lowconf	0|0_lowconf	0|0_lowconf	0|0_lowconf	0|0_lowconf	0|0_lowconf	0|0_lowconf	0|0_lowconf	0|0_lowconf	0|0_lowconf	0|0_lowconf	0|0_lowconf	0|0_lowconf	0|0_lowconf	0|0_lowconf	0|0_lowconf	0|0_lowconf	0|0_lowconf	0|0_lowconf	0|0_lowconf	0|0_lowconf	0|0_lowconf	0|0_lowconf	0|0_lowconf	0|0_lowconf	0|0_lowconf	0|0_lowconf	0|0_lowconf	0|0_lowconf	0|0_lowconf	1|0	0|0_lowconf	0|0_lowconf	0|0_lowconf	0|0_lowconf	0|0_lowconf	0|0_lowconf	0|0_lowconf	0|0_lowconf	0|0_lowconf	PAV
chr7	98675368	98689144	13777	pass	0|0	0|0	0|0	0|0	0|0	0|0	0|0	0|1	0|0	0|1	0|0	0|0	0|0	0|0	0|0	0|0	0|0	0|0	0|0	0|0	0|0	0|0	0|0	0|0	0|0	0|0	0|0	0|0	0|0	0|0	0|0	0|0	0|0	0|0	0|0	0|0	0|0	0|0	0|0	0|0	0|0	0|0	0|0	0|0	PAV, SSEQAUTO
chr7	144948271	145088043	139773	pass	0|0	0|0	0|0	0|1	0|1	0|0	0|1	0|0	1|0	0|0	1|0	0|0	1|0	0|0	1|1	0|0	1|1	1|1	0|0	0|0	1|0_lowconf	1|1	1|0	0|0	1|0	0|0	0|1	0|0	1|0	1|1	0|0	1|0	1|0	1|1	1|0	1|0	0|0	0|0	0|0	0|0	0|1	1|0	0|0	0|0	PAV, SSEQAUTO, BIONANO
chr7	145088610	145098763	10154	pass	0|0_lowconf	0|0	0|0	0|0_lowconf	0|1	0|0	0|1	0|0	1|0	0|0	1|0_lowconf	0|0	1|1_lowconf	0|0	1|0_lowconf	0|0_lowconf	1|1_lowconf	1|1_lowconf	0|0	0|0	1|1_lowconf	1|1	1|0	0|0	1|0	0|0	0|1	0|0	1|0	1|1_lowconf	0|0	1|0	1|0	1|1_lowconf	1|0_lowconf	0|0_lowconf	0|0	0|0	0|0	0|0_lowconf	0|1_lowconf	1|0	0|0	0|0	PAV
chr7	145484772	145529658	44887	INVDUP	2110	2110	idup_hom	1120	1021	idup_hom	1021	3100	1021	2020	idup_hom	idup_hom	idup_h1	2110	3100	2110	2110	2110	1120	2110	121	2110	idup_hom	31	idup_hom	2110	1021	idup_hom	1012	idup_hom	2110	2011	2110	2110	1021	idup_hom	2101	idup_hom	idup_hom	1120	1021	idup_hom	121	2110	PAV, SSEQAUTO
chr7	145539783	145561821	22039	INVDUP	0|0	1030	31	1120	2020	2011	2020	0|0	1021	2020	0|0	3100	1120	2110	3010	2020	1120	2020	1030	2020	1021	2110	3100	1030	0|0	2110	2011	2110	1021	1120	2020	2011	2110	2020	2020	idup_hom	3100	1021	1021	1030	31	0|0	31	2020	SSEQAUTO
chr8	2111948	2146988	35041	pass	1|1	0|0	0|0	0|1	1|0	1|0	0|1	0|0	0|1	0|1	0|1	0|0	0|1	1|0	1|0	1|1	1|0	0|1	0|1	1|0	0|0	1|1	1|0	1|1	1|1	1|0	0|1	1|1	0|1	1|1	0|0	0|0	0|1	0|1	1|1	1|1	1|0	1|0	0|1	0|1	0|0	0|1	0|0	1|0	SSEQAUTO, BIONANO
chr8	7003860	7143242	139383	pass	1|0	0|0	0|0	0|0	0|0	0|0	0|0	0|0	1|0	0|0	0|0	0|0	0|0	0|0	0|0	0|0	1|1	0|0	0|0	0|0	0|0	0|0	0|0	1|0	0|1	0|0	1|0	1|0	0|0	0|0	1|0	0|0	0|0	0|0	0|0	0|0	1000	1|0	1|0	0|0	1000	0|0	0|0	0|0	SSEQAUTO
chr8	7605877	11579781	3973905	pass	0|0	0|1	0|0	0|0	1|1	1|0	1|1	0|0	0|1	0|1	1|1	1|0	0|1	1|1	1|0	1|1	0|1	1|1	1|1	1|1	1|0	1|1	0|1	0|0	1|1	0|1	0|1	0|0	1|1	0|0	0|1	0|1	0|0	1|1	1|0	1|0	0|0	0|0	0|0	0|0	0|0	1|0	1|1	0|1	SSEQAUTO
chr8	12635096	12678391	43296	pass	1	1|0	0	100	0|0	11	1000	1	10	1|0	0|0	2000	1|0	0|0	0|1	0|0	2110	0|0	0|0	0|0	0|0	0|0	10	100	0|0	0	100	1101	0|0	1101	20	10	0	0|0	0|1	3100	1|1	1200	1|1	1|0	1	0|1	0|0	0|0	SSEQAUTO
chr8	86360829	86450985	90157	pass	0|0_lowconf	1|0_lowconf	0|1_lowconf	0	0	0|1_lowconf	1|0_lowconf	1|1_lowconf	0|0_lowconf	0	1|1_lowconf	0|0_lowconf	1|0_lowconf	0|1_lowconf	0|0_lowconf	1|1_lowconf	0	0|0_lowconf	1|0_lowconf	0|0_lowconf	0|0_lowconf	1|1	0|0_lowconf	1|0_lowconf	0	0|1_lowconf	0|0_lowconf	0	noreads	0|1_lowconf	0	1|0_lowconf	0|1_lowconf	0|0_lowconf	1|0_lowconf	0|0_lowconf	0|0	0|0_lowconf	0|0	0|1_lowconf	0	1|1_lowconf	0|1_lowconf	1|1_lowconf	PAV
chr8	86603287	86645481	42195	lowconf-noreads	noreads	noreads	noreads	noreads	noreads	noreads	noreads	noreads	noreads	noreads	0|1	noreads	noreads	noreads	noreads	noreads	noreads	noreads	noreads	noreads	noreads	noreads	noreads	noreads	noreads	noreads	noreads	noreads	noreads	noreads	noreads	noreads	noreads	noreads	noreads	noreads	noreads	noreads	noreads	noreads	noreads	noreads	noreads	noreads	PAV
chr8	103549173	103549693	521	lowconf	0|0_lowconf	1|0	0|0_lowconf	0|0_lowconf	1|0	1|0	1|0_lowconf	1|0_lowconf	0|0_lowconf	0|0_lowconf	0|0_lowconf	0|0_lowconf	0|1_lowconf	1|1_lowconf	0|0_lowconf	1|1	1|0	0|0_lowconf	0|0_lowconf	1|1_lowconf	0|0_lowconf	0|1	0|1	0|0_lowconf	0|1	1|1	1|0	0|1	0|1	0|0_lowconf	0|0_lowconf	1|1	1|0	1|0	0|0_lowconf	noreads	noreads	0|1	1|0	1|1	0|1	0|1	1|1	0|1	PAV
chr8	104008615	104009372	758	pass	0|0_lowconf	0|0_lowconf	0|0_lowconf	0|0_lowconf	0|0_lowconf	0|0	0|0	0|0_lowconf	0|0	0|0_lowconf	0|0_lowconf	0|0_lowconf	0|0	0|0_lowconf	0|0_lowconf	0|0_lowconf	0|0_lowconf	0|0_lowconf	0|0_lowconf	0|1_lowconf	0|0_lowconf	0|1_lowconf	0|0_lowconf	0|0_lowconf	0|0_lowconf	1|0	0|0	0|0_lowconf	0|0_lowconf	0|0_lowconf	0|0_lowconf	0|0_lowconf	0|0	0|0_lowconf	0|0_lowconf	0|0_lowconf	0|0_lowconf	0|0_lowconf	0|0	0|0_lowconf	0|0_lowconf	0|0_lowconf	0|0_lowconf	0|0_lowconf	PAV
chr8	112191467	112192355	889	pass	0|0_lowconf	1|1	1|1_lowconf	1|0_lowconf	1|1	1|1	1|1	1|1	1|1	1|1	1|0	1|0	1|1_lowconf	1|0	0|1_lowconf	1|0	1|1	1|1_lowconf	1|1_lowconf	1|1	1|0	0|0_lowconf	1|1	1|1	1|1	1|0	0|1	1|0	1|0	1|1	1|1_lowconf	0|1	0|1	1|1	1|1	noreads	1|1	1|1_lowconf	1|1	1|1_lowconf	1|1_lowconf	1|0	1|1	0|1	PAV
chr8	122438198	122462045	23848	INVDUP	0|0	0|0	0|0	0|0	0|0	0|0	0|0	0|0	0|0	0|0	0|0	0|0	0|0	0|0	0|0	0|0	0|0	0|0	0|0	0|0	0|0	0|0	idup_h1	0|0	0|0	0|0	2100	0|0	0|0	0|0	0|0	0|0	0|0	0|0	0|0	0|0	0|0	0|0	0|0	0|0	0|0	0|0	0|0	0|0	SSEQAUTO
chr9	12025889	12081267	55379	pass	0|0	0|0	0|0	0|0	0|0	0|0	0|0	0|0	0|0	0|0	0|0	0|0	0|0	0|0	0|0	0|0	0|0	1|0	0|0	0|0	0|1	0|0	0|0	0|0	0|0	0|0	0|0	0|0	0|0	0|0	0|0	0|0	0|0	0|0	1000	0|0	0|0	0|0	0|0	0|0	0|0	0|0	0|0	0|0	PAV, SSEQAUTO, BIONANO
chr9	29883623	29884055	433	lowconf	0|0_lowconf	0|0_lowconf	0|0_lowconf	1|0_lowconf	0|0_lowconf	0|0_lowconf	0|0_lowconf	0|0_lowconf	0|1	0|0_lowconf	0|0_lowconf	0|0_lowconf	0|0_lowconf	0|0_lowconf	0|0_lowconf	0|0_lowconf	0|0_lowconf	0|0_lowconf	0|0_lowconf	0|0_lowconf	0|0_lowconf	0|0_lowconf	0|0_lowconf	0|0_lowconf	0|0_lowconf	0|0_lowconf	0|0_lowconf	0|0_lowconf	0|0_lowconf	0|0_lowconf	0|0_lowconf	0|0_lowconf	0|0_lowconf	0|0_lowconf	0|0_lowconf	0|0_lowconf	0|0_lowconf	0|0_lowconf	0|0_lowconf	0|0_lowconf	0|0_lowconf	0|0_lowconf	0|0_lowconf	0|0_lowconf	PAV
chr9	30967839	30972180	4342	pass	0|0	0|0	0|0	0|0	0|0	0|0	0|0	0|0	0|1	1|0	0|0	0|0	0|0	0|0	0|0	0|0	0|0	0|0	0|0	0|0	0|0_lowconf	0|0	0|0	0|0	0|0	0|0	0|0	0|0	0|0	0|0	0|0	0|0	0|0	0|0	0|0	0|0	0|0	0|0	0|0	0|0	0|0	0|0	0|0	0|0	PAV, SSEQAUTO
chr9	39824744	39866262	41519	pass	100	1|1	0	1000	0	0|1	1	100	1|0	100	0	1	1|0	1	1	0	1|1	0	1|1	0	1	1|0	100	1000	100	1	1	1|1	1|0	0|0	1000	100	1|1	0	1	10	1|1	100	100	0|1	1|1	1	1	10	SSEQAUTO
chr9	39925575	40919049	993475	pass	0|0	0	0	0	1	1000	1	0	10	1	0	0	0	0	0	100	1|1	0	0	0	0	100	10	1000	100	0	0	1100	10	1000	0	0	1|1	1	1	100	0	1	0	0	10	0	0	0	SSEQAUTO
chr9	41675278	43143248	1467971	pass	0|0	1|0	0|1	1000	1|0	1|0	1|0	1|1	1|1	1|1	1|0	0|0	1|0	1|1	1|0	0|0	0|1	1|0	10	100	0|0	0|0	0|0	1|0	0|0	10	0|0	1|0	0|0	0|1	1	100	1|1	1|0	0|0	0|1	0	1|0	10	0|1	0|0	0|1	0|1	0|0	SSEQAUTO
chr9	43449139	44073050	623912	pass	0|0	10	0|0	1000	10	0|0	10	0	1	0	1|0	1000	1|0	1000	10	0|0	10	0	0|0	1100	0|0	0|0	10	0|0	1000	0|0	0|0	0|0	0|0	0|0	10	1|0	1|1	10	1000	10	1000	0	1000	1000	0|0	0|1	0|0	0|0	SSEQAUTO
chr9	44081682	44119905	38224	INVDUP	0|0	1200	11	0|0	idup_h2	0|0	0|0	11	0|0	11	111	idup_h2	1|0	1100	1100	1|0	1|0	idup_h1	0|1	1100	idup_h2	11	0|0	0|0	0|1	1|1	21	1100	1100	0|0	0|1	21	idup_hom	idup_h2	0|0	1100	0|0	idup_h1	0|0	0|1	1|0	0|1	21	11	SSEQAUTO
chr9	44170460	44225945	55486	INVDUP	1|1	1300	idup_hom	1|0	13	1200	idup_hom	2011	21	idup_hom	12	idup_h2	1100	1300	idup_hom	13	1|1	1201	1|0	1300	121	1|1	1|0	0|0	1|1	0|0	2011	idup_hom	1|1	0|1	2100	21	idup_hom	2011	1|0	0|0	1|0	0|1	1|1	0|0	31	idup_hom	1|0	1|0	SSEQAUTO
chr9	48562978	48809984	247007	pass	0|0	0|0	0|0	0|0	0|0	0|0	0|0	0|0	0|0	0|0	1|0	0|0	0|0	0|0	0|0	0|0	1|0	0|0	0|0	0|0	0|0	0|0	0|0	0|0	0|0	0|0	0|0	0|0	0|0	0|0	0|0	0|0	0|0	0|0	0|0	0|0	0|0	0|0	0|0	0|0	0|0	0|0	0|0	0|0	PAV
chr9	76165696	76431094	265399	pass	1000	10	0|0	1000	0|0	0|0	10	0|0	0|0	0|0	0	0	10	0	0	0	10	0|0	1000	10	10	0	0|0	0|0	0	0	10	0|0	0	0	1000	10	10	1000	0	10	2000	1030	0|0	0	0	0	1000	1000	SSEQAUTO
chr9	78277418	79865096	1587679	pass	0|0	0|0	0|0	0|0	11	0|0	11	0|0	11	0|0	0|0	0|0	0|0	1|0	1|0	1|1	0|0	0|0	0|0	0|0	0|0	0|1	1|1	0|0	0|0	0|0	0|0	0|0	0|0	1|0	0|1	0|0	0|0	0|1	0|0	1|1	1000	0|0	0|0	1|0	0|0	0|0	0|0	0|0	SSEQAUTO
chr9	97947383	97951735	4353	pass	0|0_lowconf	0|0	0|0	0|0	0|0	0|0	0|0	0|0	0|0	0|0	0|0	0|0	0|0	0|0	0|0	0|0	0|0	0|0	0|0	0|0	0|0	0|0	0|0	0|0	0|0	0|0	10	0|0	0|0	0|0	0|0	0|0	0|0	0|0	0|0	0|0	0|0	0|0	0|0	0|0	0|0	0|0	0|0	0|0	PAV
chr9	100080259	100291331	211073	pass	0|0	0|0	0|0	0|0	0|0	0|1	0|0	0|0	0|0	0|0	0|0	0|0	0|0	0|0	0|0	0|0	0|0	0|0	0|0	0|0	0|0	0|0	0|0	0|0	0|0	0|0	0|0	0|0	0|0	0|0	0|0	0|0	0|0	0|0	0|0	0|0	0|0	0|0	0|0	0|0	0|0	0|0	0|0	0|0	SSEQAUTO, BIONANO
chr9	104125415	104126174	760	pass	0|1_lowconf	0|0_lowconf	0|0_lowconf	0|0_lowconf	0|0	0|0_lowconf	0|0_lowconf	0|0	0|0_lowconf	noreads	0|1_lowconf	1|0_lowconf	0|0_lowconf	0|0_lowconf	0|0_lowconf	0|0	0|0_lowconf	0|0_lowconf	0|0_lowconf	0|0_lowconf	1|0_lowconf	0|0_lowconf	0|1_lowconf	1|0_lowconf	0|0_lowconf	0|0_lowconf	0|1	0|0_lowconf	0|0_lowconf	0|0_lowconf	0|0_lowconf	0|0_lowconf	0|0	1|0_lowconf	1|0_lowconf	0|1_lowconf	1|0	0|0	0|0	0|0_lowconf	1|0_lowconf	0|0_lowconf	0|0_lowconf	0|0_lowconf	PAV
chr9	113666627	113666951	325	lowconf-FP	0|0_lowconf	0|0_lowconf	0|1	0|0_lowconf	0|0_lowconf	1|0	0|0_lowconf	0|0_lowconf	0|0_lowconf	0|0_lowconf	0|0_lowconf	0|0_lowconf	0|0_lowconf	0|0_lowconf	0|0_lowconf	0|0_lowconf	0|0_lowconf	0|0_lowconf	0|0_lowconf	0|0_lowconf	0|0_lowconf	0|0_lowconf	0|0_lowconf	0|1	0|0_lowconf	0|0_lowconf	0|0_lowconf	0|0_lowconf	1|0	0|0_lowconf	0|0_lowconf	0|0_lowconf	0|1	0|0_lowconf	0|1	0|0_lowconf	0|0_lowconf	0|0_lowconf	0|0_lowconf	0|0_lowconf	0|0_lowconf	0|0_lowconf	0|1	0|0_lowconf	PAV
chr9	114739995	114744439	4445	pass	0|0	0|0	0|0	0|0	0|0	0|0	0|0	0|0	0|0	0|0	0|0	0|0	0|0	0|0	0|0	0|0	1|1	0|0	0|0	0|0	0|0_lowconf	1|0	1|0	0|0	0|0	0|0	0|0	0|0	0|0	0|1	0|0	0|0	0|0	0|0	0|0	0|0	1|0	0|0	0|0	0|0	0|0	0|0	0|0	0|0	PAV, SSEQAUTO
chr9	125236280	125244455	8176	lowconf-Mendelfail	0|0_lowconf	0|0_lowconf	0|0_lowconf	1|0_lowconf	0|0_lowconf	1|0	0|1_lowconf	0|0_lowconf	0|0_lowconf	0|0_lowconf	0|1_lowconf	0|0_lowconf	0|0_lowconf	0|0_lowconf	0|0_lowconf	0|0_lowconf	0|0_lowconf	0|0_lowconf	0|0_lowconf	0|0_lowconf	0|1_lowconf	0|0_lowconf	0|0_lowconf	0|0_lowconf	1|0_lowconf	0|0_lowconf	0|0_lowconf	0|0_lowconf	0|0_lowconf	1|0_lowconf	0|0_lowconf	0|0_lowconf	0|0	0|0_lowconf	noreads	0|1_lowconf	0|0_lowconf	0|0	0|0_lowconf	0|0_lowconf	0|1_lowconf	0|0_lowconf	0|0_lowconf	0|1_lowconf	PAV
chr9	125310454	125311814	1361	pass	0|0_lowconf	1|1	1|1	1|1_lowconf	1|1	1|0	1|0	1|0	0|1	0|1	1|0	0|0_lowconf	1|1_lowconf	0|1	0|0	1|0	1|0	0|0_lowconf	1|0	0|0	1|1	0|1	1|1	0|0	1|0	1|0	1|0	1|0	0|1	1|1	1|0	0|1	1|1	1|1	1|1	1|1	1|1	1|1	1|1	0|1	1|1	1|0	0|0	0|0	PAV, SSEQAUTO
chr9	136174297	136191599	17303	pass	1|1	0|0	1|0	1|1	1|1	1|0	1|0	0|1	1|0	0|1	0|0	0|0	1|1	1|0	1|1	0|0	1|1	0|0	0|0	0|0	1|1	1|0	1|1	0|1	1|1	1|1	1|1	1|1	0|1	0|0	0|0	0|0	0|0	0|0	0|0	1|1	1|1	1|0	1|0	1|0	1|0	0|0	0|0	0|0	PAV, SSEQAUTO
chrX	5771312	5772649	1338	pass	1|0_lowconf	0|0_lowconf	0|1	noreads	1|1	0|0_lowconf	1|0	0|0_lowconf	1|0	0|1	1|0_lowconf	1|0	1|0_lowconf	0|0_lowconf	0|1_lowconf	0|0_lowconf	0|0_lowconf	1|0_lowconf	1|1_lowconf	1|0_lowconf	0|0_lowconf	1|0_lowconf	0|1	1|1_lowconf	1|1	0|1	0|0_lowconf	1|0	0|1	0|0_lowconf	1|1_lowconf	1|0	1|0	1|1	1|0	1|1_lowconf	1|1	1|1	1|1_lowconf	0|0_lowconf	1|1	1|1	0|1	1|1	PAV
chrX	14291972	14293752	1781	pass	0|0	0|0	0|0	0|0	0|0	0|0	0|0	0|0	0|0	0|0	0|0_lowconf	0|0	0|0	0|0_lowconf	0|0	0|0_lowconf	0|0_lowconf	0|0	1|0_lowconf	0|0	0|0_lowconf	0|0	0|0	noreads	0|0	0|0_lowconf	0|0	0|0	0|0	0|0_lowconf	0|0	0|0_lowconf	0|1	0|0_lowconf	0|0	0|1_lowconf	0|0	0|0	0|0	0|0_lowconf	0|0_lowconf	0|0	0|0	0|0	PAV
chrX	26369337	26380523	11187	pass	0|0	0|0	0|0	0|0	0|0	0|0	0|0	0|0	0|0	0|0	0|0	0|0	0|0	0|0	0|0	0|0	0|0	0|0	0|0	0|0	0|0	0|0	0|0	0|0	1000	0|0	0|0	0|0	0|0	0|0	0|0	0|0	0|0	0|0	0|0	0|0	0|0	0|0	0|0	0|0	0|0	0|0	0|0	1000	PAV
chrX	45098486	45100884	2399	pass	0|0_lowconf	0|0	0|0	0|0	0|0	0|0	0|0	0|0	0|0	0|0	0|0	0|0_lowconf	0|0	0|0_lowconf	0|0	0|0	0|0_lowconf	0|0	0|0	0|0	0|0_lowconf	0|1	0|0	0|0	0|0	0|0	0|0	0|0	0|0	0|0	0|0	0|0	0|0	0|0	0|0	0|0	0|0	0|0	0|0	0|0	1|0	0|0	0|0	0|0	PAV
chrX	47801593	47811385	9793	pass	1|1_lowconf	1|1_lowconf	1|1_lowconf	0|1	1|1	1|1	1|1	1|1	1|1_lowconf	1|1	1|1_lowconf	noreads	0|1_lowconf	1|1	1|1_lowconf	1|1_lowconf	1|1_lowconf	1|1	1|1_lowconf	1|0_lowconf	0|0_lowconf	1|0	1|0_lowconf	0|0_lowconf	0	1|1	0|0_lowconf	1|1_lowconf	1|1_lowconf	0|0_lowconf	1|1_lowconf	1|0_lowconf	1|1	0|0_lowconf	1|1	1|0_lowconf	1|1	0|0	1|0	0|0_lowconf	1|1_lowconf	1|1	1|0	0|0	PAV, SSEQAUTO
chrX	50964482	50971934	7453	pass	1|1	0|0	1|0	0|1	0|0	0|0	0|0	1|1	1|0	1|0	0|0	0|0	0|1	0|0	0|0	1|1	0|0	0|1	0|0	0|0	0|0	1|1	0|0	0|0	1|1	0|0	1|1	0|0	1|0	0|0	0|1	0|0	1|1	0|0	0|0	0|1	0|0	0|0	0|0	1|1	1|0	1|1	0|0	0|0	PAV, SSEQAUTO
chrX	51349210	51446996	97787	pass	1|1	0|0	1|1	0|1	1|1	0|1	1|0	0|0	0|1	0|1	0|0	1|1	0|0	0|0	0|0	0|0	0|0	1|0	0|1	0|0	0|0	1|1	0|1	0|0	1|1	1|0	1|1	0|0	1|1	0|0	0|0	0|0	1|0	0|0	0|0	0|1	1|0	0|0	1|0	0|0	1|0	0|0	0|0	1|1	PAV, SSEQAUTO, BIONANO
chrX	51772748	51783270	10523	pass	0|1	0|0	0|0	1|0	0|0	0|0	0|0	0|0	0|0	0|0	0|0	2100	0|0	0|0	0|1	0|0	0|0	0|0	0|0	0|0	0|0	0|0	1|1	0|0	1|1	1|0	0|0	1|0	0|0	0|0	0|0	0|1	0|0	0|0	0|0	1|1	1|0	1|1	1|1	0|0	0|0	0|0	1|0	0|0	PAV, SSEQAUTO
chrX	51920730	51956070	35341	INVDUP	0|0	0|0	0|0	0|0	0|0	0|0	0|0	0|0	0|0	0|0	0|0	0|0	0|0	0|0	0|0	0|0	0|0	0|0	0|0	0|0	0|0	0|0	0|0	0|0	0|0	0|0	0|0	0|0	0|0	0|0	0|0	0|0	0|0	0|0	0|0	idup_h1	0|0	0|0	0|0	0|0	0|0	0|0	0|0	0|0	SSEQAUTO
chrX	52205016	52225979	20964	pass	0|1	0|0	0|1	1|0	1|1	1|0	1|1	1|1	1|1	1|1	0|1	0|1	1|1	1|1	1|1	0|0	1000	0|1	1|0	1|1	100	0|0	0|1	1000	1|1	1|0	0|0	1|0	1|1	1000	0|0	0|1	0|1	100	0|1	1|1	1|1	1|1	1|1	0|0	1|1	100	0|0	1|1	PAV, SSEQAUTO
chrX	52205034	52220249	15216	pass	0|1	0|0	0|1	1|0	1|1	1|0	1|1	1|1	1|1	1|1	0|1	0|1	1|1	1|1	1|1	0|0	0|0	0|1	1|0	1|1	1|1	0|0	0|1	0|0	1|1	1|0	0|0	1|0	1|1	1000	0|0	0|1	0|1	1|1	0|1	1|1	1|1	1|1	1|1	0|0	1|1	100	0|0	1|1	PAV, SSEQAUTO
chrX	54773294	54786206	12913	pass	0|1	1|1	1|1	1|1	0|0	1|1	0|1	0|0	0|1	0|1	1|1	0|0	1|1	1|1	1|0	0|0	1|1	1|1	0|1	1|1	0|0	0|1	1|0	0|0	0|0	0|0	1|1	1|0	0|1	0|0	1|0	1|0	1|1	1|1	0|0	0|0	1|0	1|1	1|1	1|1	0|1	0|0	1|0	1|1	PAV, SSEQAUTO, BIONANO
chrX	61606536	61621219	14684	pass	1|0	0|0	1|1	0|0	0|0	0|1	0|0	0|0	0|0	0|0	1|1	0|1	0|1	0|0	1|0	0|0	0|0	0|0	0|1	0|1	1|1	1|0	0|1	100	0|0	0|0	1|1	0|1	1|1	1000	0|0	0|1	1|0	0|0	0|1	1|1	0|1	1|1	0|1	0|0	0|0	1|1	1|1	0|0	PAV, SSEQAUTO
chrX	70136140	70212114	75975	lowconf	0|0_lowconf	0|0_lowconf	0|0_lowconf	0|0_lowconf	0|0_lowconf	0|0_lowconf	0|0_lowconf	0|0_lowconf	0|0_lowconf	0|0_lowconf	0|0_lowconf	0|0_lowconf	1|1_lowconf	0|0_lowconf	0|0_lowconf	0|0_lowconf	0|0_lowconf	0|0_lowconf	0|0_lowconf	0|0_lowconf	0|0_lowconf	0|0_lowconf	0|0_lowconf	0|0_lowconf	0|0_lowconf	0|0_lowconf	0|1	0|0_lowconf	0|0_lowconf	0|0_lowconf	0|0_lowconf	0|0_lowconf	0|0_lowconf	1|1_lowconf	0|0_lowconf	0|0_lowconf	0|0_lowconf	0|0_lowconf	0|0_lowconf	1|1_lowconf	0|0_lowconf	1|1_lowconf	1|1_lowconf	0|0_lowconf	PAV
chrX	71429686	71520835	91150	pass	1|1	0|0	0|0	0|0	0|0	0|0	0|0	1|1	0|0	1|0	0|0	0|0	0|0	0|0	0|0	1|1	0|0	0|0	0|0	0|0	0|0	1|0	0|0	1|1	1|1	0|0	0|0	1|0	0|0	0|0	0|0	1|0	0|0	0|0	0|0	0|0	1|1	0|0	1|0	0|0	0|1	0|0	0|0	0|0	PAV, SSEQAUTO
chrX	74579335	74582433	3099	pass	1|1	0|0	0|0_lowconf	0|0	1|1	1|1	1|1	0|0	0|0	0|0	0|0_lowconf	0|0	0|0	1|1	0|0	1|1	1|1	0|0_lowconf	1|1	1|0	0|0_lowconf	0|0	0|0	1|0_lowconf	1|1	0|1	1|1	1|1	0|0	1|1	0|1_lowconf	0|0	1|0	1|1	1|1	0|1_lowconf	1|0	1|1	1|1	0|0	1|1	0|0	1|0	1|1	PAV, SSEQAUTO
chrX	78894644	78894683	40	lowconf-noreads	noreads	noreads	noreads	noreads	noreads	noreads	noreads	noreads	noreads	noreads	noreads	noreads	noreads	noreads	noreads	noreads	noreads	noreads	noreads	noreads	noreads	noreads	noreads	noreads	noreads	noreads	noreads	noreads	noreads	0|1	noreads	noreads	noreads	noreads	noreads	noreads	noreads	noreads	noreads	noreads	noreads	noreads	noreads	noreads:.>:wq	PAV
chrX	93551406	93585112	33707	pass	0|0	0|0	0|0	0|0	0|0	0|0	0|0	0|0	0|0	0|0	0|0	0|0	0|0	0|0	0|0	0|0	0|0	0|0	0|0	0|0	0|0	0|0	0|0	1|0	0|0	0|0	0|0	0|0	0|0	0|0	0|0	0|0	0|0	0|0	0|0	0|0	0|0	0|0	0|0	0|0	0|0	0|0	0|0	0|0	PAV, SSEQAUTO, BIONANO
chrX	100046784	100056248	9465	pass	1|0	0|0	0|0	0|0	1|1	1|1	1|1	1|1	1|1	1|1	0|1	1100	1|0	0|0	1|1	1|1	1|1	0|1	0|0	1|1	1|1	0|0	0|1	1|1	0|0	1|0	1|1	0|0	1|1	1|1	0|1	1|1	0|1	1|1	0|0	0|0	1|0	0|0	1|0	0|0	1|0	1|1	1|1	1|1	PAV, SSEQAUTO
chrX	100768573	100807523	38951	pass	0|0	1|1	0|0	1|0	1|1	0|1	1|0	0|0	1|1	0|1	1|0	1|0	1|1	0|0	1|1	1|1	1|1	1|0	0|1	1|1	0|0	1|0	0|1	1|1	0|0	0|1	0|0	1|0	0|0	1|1	0|0	1|1	1|0	1|1	0|1	1|1	0|0	1|1	0|1	1|1	1|1	1|1	0|0	0|0	SSEQAUTO
chrX	102429042	102491492	62451	pass	1|1	0|1_lowconf	0|0	0|1	0|0	0|1	0|0	0|0	1|0	0|1	1|1	1|1	1|0	0|0	0|1	0|0	0|0	0|1	0|0	1|0	1|1	1|0	1|1	0|0	0|0	0|0	1|1	1|1	0|0	1|1	0|0	0|0	0|0	0|0	0|0	0|0	0|1	1|1	0|1	0|0	1|0	0|0	1|1	0|0	PAV, SSEQAUTO, BIONANO
chrX	104711194	104721883	10690	pass	1|0	0|0	1|0	0|0	1|1	1|0	1|1	0|0	1|1	0|1	0|1	0|0	0|0	0|0	1|1	0|0	0|0	0|1	0|1	0|1	0|0	0|0	0|0	1|1	1|1	1|1	1|1	0|0	0|0	0|0	1|1	0|0	0|0	1|1	0|1	1|1	1|1	1|1	1|1	1|1	1|0	0|0	0|1	0|0	PAV
chrX	110955634	110967906	12273	pass	0|0	0|0	0|0	0|0	0|0	0|0	0|0	0|0	0|0	0|0	0|0	0|0	0|1	0|0	0|0	0|0	0|0	0|0	0|0	0|0	0|0	0|0	0|0	0|0	0|0	0|0	0|0	0|0	0|0	0|0	0|0	0|0	0|0	0|0	0|0	0|0	0|0	0|0	0|0	0|0	0|0	0|0	0|0	0|0	SSEQAUTO
chrX	118456693	118528674	71982	pass	0|1	0|0	0|0	0|0	0|0	0|0	0|0	0|0	0|0	0|0	1|1	0|0	1|0	1|1	1|0	0|0	0|0	1|0	1|0	0|0	0|0	0|0	0|1	0|0	1|1	0|0	1|1	0|1	1|0	0|0	0|0	0|1	0|0	0|0	1|0	1|0	1|0	0|0	1|0	0|0	0|0	0|0	0|1	0|0	PAV, SSEQAUTO, BIONANO
chrX	133484328	133539433	55106	pass	1|1	1|1	1|0	0|1	0|0	0|0	0|0	1|1	0|0	1|0	0|0	1100	0|0	1|1	0|1	0|0	0|0	0|1	0|0	0|1	0|0	0|1	1|0	0|0	1|1	0|0	1|1	1|0	0|0	0|0	0|0	0|1	1|0	0|0	1|1	1|1	1|1	1|1	1|1	0|0	0|1	0|0	0|0	0|0	PAV, SSEQAUTO
chrX	133945908	133995022	49115	pass	0|0	0|0	0|0	0|1	0|0	0|0	0|0	0|0	0|0	0|0	0|0	0|0	0|0	0|0	0|0	0|0	0|0	0|0	0|0	0|0	1|1	0|0	0|0	0|0	0|0	0|0	0|0	0|0	0|0	0|0	0|0	0|1	0|0	0|0	0|0	0|0	0|1	0|0	0|0	0|0	0|0	0|0	0|0	0|0	PAV, SSEQAUTO
chrX	134073438	134093824	20387	pass	1|0	0|0	0|0	0|0	0|0	0|0	0|0	0|0	1|1	0|1	0|1	0|0	0|1	0|0	0|0	0|0	0|0	0|0	0|0	0|1	0|0	0|0	0|1	1|1	0|0	0|0	1|1	0|0	0|0	0|0	2100	0|0	0|1	1|1	1|0	0|0	0|0	0|0	0|0	0|0	1|0	0|0	0|0	1|1	PAV, SSEQAUTO
chrX	134123509	134169639	46131	lowconf	0|0_lowconf	0|0_lowconf	0|0_lowconf	0|0_lowconf	0|0_lowconf	0|0_lowconf	0|0_lowconf	0|0_lowconf	0|0_lowconf	0|0_lowconf	1|0_lowconf	0|0_lowconf	0|0_lowconf	0|0_lowconf	0|0_lowconf	0|0_lowconf	1|0	0|0_lowconf	0|0_lowconf	0|0_lowconf	0|0_lowconf	0|0_lowconf	0|0_lowconf	0|0_lowconf	0|0_lowconf	0|0_lowconf	0|0_lowconf	0|0_lowconf	0|0_lowconf	0|0_lowconf	0|0_lowconf	0|0_lowconf	0|0_lowconf	0|0_lowconf	0|0_lowconf	0|0_lowconf	0|0_lowconf	0|0_lowconf	0|0_lowconf	0|0_lowconf	0|0_lowconf	0|0_lowconf	0|0_lowconf	0|0_lowconf	PAV, SSEQAUTO
chrX	139426507	139550902	124396	pass	0|0	0|0	0|0	0|0	0|0	0|0	0|0	0|0	0|0	0|0	1|0	0|1	0|0	0|0	1|0	0|0	0|0	0|0	0|0	0|0	0|0	0|0	0|1	0|0	0|0	0|0	0|0	0|0	0|1	0|0	0|0	0|0	0|0	1|1	0|0	0|1	0|0	0|0	0|0	0|0	0|0	0|0	0|0	1|1	PAV, SSEQAUTO
chrX	139558855	139787198	228344	pass	0|0	0|0	0|0	0|0	0|0	0|0	0|0	0|0	0|0	0|0	1|0	1100	0|0	0|0	1|0	0|0	0|0	0|0	0|0	2100	0|0	0|0	1	0|0	0|0	0|0	0|0	0|0	0|1	0|0	0|0	0|0	0|0	1|1	0|0	0|1	0|0	0|0	0|0	0|0	0|0	0|0	0|0	1|1	SSEQAUTO
chrX	139891571	140005758	114188	pass	0|0	0|0	0|0	0|0	0|0	0|0	0|0	0|0	0|0	0|0	0|0	0|0	0|0	0|0	0|0	0|0	0|0	0|0	0|0	2100	0|0	0|0	0|0	0|0	0|0	0|0	0|0	0|0	0|0	0|0	0|0	0|0	0|0	0|0	0|0	0|0	0|0	0|0	0|0	0|0	0|0	0|0	0|0	0|0	PAV, SSEQAUTO
chrX	141523021	141523384	364	lowconf-FP	0|0_lowconf	0|0_lowconf	0|1	0|0_lowconf	0|0_lowconf	0|1	0|0_lowconf	0|0_lowconf	0|0_lowconf	0|0_lowconf	0|0_lowconf	0|0_lowconf	0|0_lowconf	0|0_lowconf	0|0_lowconf	0|0_lowconf	0|0_lowconf	0|0_lowconf	0|0_lowconf	0|0_lowconf	0|0_lowconf	0|0_lowconf	0|0_lowconf	0|0_lowconf	0|0_lowconf	0|0_lowconf	0|0_lowconf	0|0_lowconf	0|0_lowconf	0|0_lowconf	0|0_lowconf	0|1	0|0_lowconf	0|0_lowconf	0|0_lowconf	0|0_lowconf	0|0_lowconf	0|0_lowconf	0|0_lowconf	0|0_lowconf	0|0_lowconf	0|0_lowconf	0|0_lowconf	1|1	PAV
chrX	147866988	147921438	54451	pass	0|0	0|0	0|1	0|0	1|1	0|0	1|0	0|0	0|0	0|0	0|0	0|0	0|0	0|0	0|0	0|0	0|0	0|0	0|0	0|0	0|0	0|0	0|0	0|0	0|0	0|0	0|0	0|0	0|0	0|0	0|0	0|0	0|0	0|0	0|0	0|0	1|0	0|0	0|0	0|0	0|0	1|1	0|0	0|0	PAV, SSEQAUTO, BIONANO
chrX	147945195	147988713	43519	pass	1|0	0|0	0|1	0|0	1|1	0|0	1|0	0|0	0|0	0|0	1|1	2100	1|0	0|0	0|0	0|0	0|0	1|0	1|1	0|0	1|1	0|1	1|1	1|1	0|0	0|0	0|0	0|0	1|1	1|1	1|0	0|1	0|0	0|0	0|1	1|0	0|0	1|1	0|1	1|1	1|0	0|0	1|0	0|0	PAV, SSEQAUTO, BIONANO
chrX	148013311	148032441	19131	pass	0|0	0|0	0|1	0|0	1|1	0|0	1|0	0|0	0|0	0|0	0|0	0|0	0|0	0|0	0|0	0|0	0|0	0|0	0|0	0|0	0|0	0|0	0|0	1000	0|0	0|0	0|0	0|0	0|0	0|0	0|0	0|0	0|0	0|0	0|0	0|0	1|0	0|0	0|0	0|0	0|0	1|1	0|0	0|0	PAV, SSEQAUTO
chrX	150992243	151008763	16521	pass	0|0	1|1	0|1	1|1	0|0	1|0	0|1	0|0	0|1	0|1	1|1	0|0	1|0	0|0	0|0	0|0	0|0	0|1	1|1	0|0	0|0_lowconf	0|0	1|0	1|1	0|0	0|1	0|0	1|1	0|1	1|1	1|1	0|0	0|1	1|1	1|0	0|1	1|0	0|0	0|0	0|0	0|1	0|0	1|1	0|0	PAV, SSEQAUTO, BIONANO
chrX	151341947	151343179	1233	pass	0|1	1|1	0|0_lowconf	0|0	1|1	0|1	1|0	1|1	1|0	1|0	0|1	0|0_lowconf	1|1_lowconf	1|1	0|0_lowconf	1|1	1|1	1|1_lowconf	1|0_lowconf	1|0_lowconf	1|1	1|1	0|0_lowconf	1|1	0|0_lowconf	1|1	1|1	1|0	0|1	noreads	0|1_lowconf	1|0	1|0	0|0_lowconf	1|1	0|1_lowconf	1|0	1|1	0|1_lowconf	0|0	1|1	1|1	1|0	1|1	PAV, SSEQAUTO, BIONANO
chrX	151414209	151520637	106429	pass	1|1	0|0	0|0	0|0	1|1	1|1	1|1	0|0	0|0	0|0	1|1	1|1	0|0	0|0	1|1	1|1	0|0	0|0	0|1	0|1	1|1	1|0	0|0	0|0	0|0	1|1	1|1	0|1	0|1	0|0	0|0	0|0	0|0	1|1	1|0	1|1	1|0	0|0	0|0	0|0	1|1	0|0	0|0	0|0	PAV, SSEQAUTO, BIONANO
chrX	152578118	152627083	48966	pass	1|0	0|0	1|1	0|0	0|0	1|0	0|1	0|0	0|0	0|0	0|0	0|0	0|0	0|0	0|0	1|1	1|1	0|0	0|0	0|1	100	1|1	1|1	0|0	1|1	1|1	1|1	1|1	0|1	1|1	0|0	0|0	0|0	1|1	1|1	1|1	1|1	1|1	1|1	0|0	1|0	10	0|0	1000	PAV, SSEQAUTO
chrX	152827751	152849578	21828	pass	1|1	1|1	1|0	1|1	0|0	1|1	0|1	1|1	1|1	1|1	0|0	1|1	0|1	0|0	1|1	0|0	1|1	0|0	1|0	1|1	0|0	0|0	0|1	1|1	1|1	0|0	0|0	1|1	1|0	0|0	1|1	1|1	1|1	0|0	1|1	0|0	0|0	0|0	0|0	1|1	1|1	1|1	1|1	0|0	PAV, SSEQAUTO
chrX	153621124	153694367	73244	pass	1|0	0|0	0|0	1|0	0|0	0|0	0|0	0|0	0|0	0|0	0|0	0|0	0|0	0|0	0|0	1|1	1|1	1|0	1|0	0|0	0|0	0|0	1|1	0|0	0|0	0|0	0|0	0|0	0|0	0|0	0|0	0|0	0|0	0|0	0|0	0|1	0|0	0|0	0|0	1|1	0|0	0|0	0|0	1000	PAV, SSEQAUTO, BIONANO
[truncated: 2 more columns]

## Sheet: Table-S2
Table S2: Putative novel inversions with respect to T2T-CHM13 reference
Chromosome	Start	End	Width	Nonsyn.bp	Nonsyn.bp.frac	Nonsyn.region.id	Nonsyntenic	Likely novel	Categ		Legend
chr1	108344118	108417137	73020	73020	1	chr1:108263861-108497382	TRUE	FALSE	Nonsyn		Chromosome – Inversion chromosome of origin
chr1	124135028	125862453	1727426	1727426	1	chr1:121797295-126060077	TRUE	TRUE	NonsynAndUnmapped		Start – Inversion start coordinates
chr1	12609166	12650338	41173	41173	1	chr1:12593931-12670618	TRUE	FALSE	Nonsyn		End – Inversion end coordinates
chr1	127475776	128800540	1324765	1324765	1	chr1:127251835-142383854	TRUE	TRUE	NonsynAndUnmapped		Width – Inversion length
chr1	128150043	128150616	574	574	1	chr1:127251835-142383854	TRUE	TRUE	NonsynAndUnmapped		Nonsyn.bp – A number of nonsyntenic base pairs overlapping a given region
chr1	128812511	128968130	155620	155620	1	chr1:127251835-142383854	TRUE	TRUE	NonsynAndUnmapped		Nonsyn.bp.frac – A fraction of nonsyntenic base pairs overlapping a given region
chr1	142260234	142334197	73964	73964	1	chr1:127251835-142383854	TRUE	TRUE	NonsynAndUnmapped		Nonsyn.region.id – Genomic coordinates of reported nonsyntenic region overlapping the inverted region
chr1	143480642	143685464	204823	204823	1	chr1:143424998-143738649	TRUE	FALSE	Nonsyn		Nonsyntenic – Defined as ‘TRUE’ if a given inverted region has at least 90% reciprocal overlap with nonsyntenic region
chr1	145556901	145869825	312925	312925	1	chr1:145430507-146024202	TRUE	FALSE	Nonsyn		Likely novel – Defined as ‘TRUE’ if a given inverted region has at least 90% reciprocal overlap with nonsyntenic region and at the same time failed to map onto the GRCh38 reference assembly
chr11	50312784	50520990	208207	189148	0.908461	chr11:50322093-50511240	TRUE	FALSE	Nonsyn		Categ – Inversion category: Nonsyn – nonsyntenic, Unmapped – no mapping to GRCh38, and NonsynAndUnmapped – Nonsyntenic with no mapping to GRCh38 and thus likely novel.
chr13	10060923	10909083	848161	848161	1	chr13:0-17624074	TRUE	TRUE	NonsynAndUnmapped
chr13	13551433	13744196	192764	192764	1	chr13:0-17624074	TRUE	FALSE	Nonsyn		NOTE: Start and end coordinates are reported with respect to T2T-CHM13v1.1
chr13	27220031	27220357	327	0	0		FALSE	TRUE	Unmapped
chr13	83950866	83951613	748	0	0		FALSE	TRUE	Unmapped
chr14	5529506	5530379	874	874	1	chr14:0-13913788	TRUE	TRUE	NonsynAndUnmapped
chr14	9647190	9714127	66938	66938	1	chr14:0-13913788	TRUE	TRUE	NonsynAndUnmapped
chr15	14690898	14692654	1757	1757	1	chr15:0-17134564	TRUE	TRUE	NonsynAndUnmapped
chr15	20218972	20810904	591933	591933	1	chr15:18740222-21018079	TRUE	FALSE	Nonsyn
chr15	20889197	20934273	45077	45077	1	chr15:18740222-21018079	TRUE	FALSE	Nonsyn
chr15	82133371	82181129	47759	44396	0.929584	chr15:82114288-82177766	TRUE	FALSE	Nonsyn
chr16	15116792	15117194	403	0	0		FALSE	TRUE	Unmapped
chr16	28718042	28733110	15069	15069	1	chr16:28696946-28978728	TRUE	FALSE	Nonsyn
chr16	28747124	28926835	179712	179712	1	chr16:28696946-28978728	TRUE	FALSE	Nonsyn
chr16	33201790	33497105	295316	295316	1	chr16:33070254-37285700	TRUE	FALSE	Nonsyn
chr16	33797455	34240428	442974	442974	1	chr16:33070254-37285700	TRUE	FALSE	Nonsyn
chr16	34497152	34617962	120811	120811	1	chr16:33070254-37285700	TRUE	TRUE	NonsynAndUnmapped
chr16	34727029	34847839	120811	120811	1	chr16:33070254-37285700	TRUE	TRUE	NonsynAndUnmapped
chr17	1108390	1110572	2183	0	0		FALSE	TRUE	Unmapped
chr17	19045523	19102543	57021	57021	1	chr17:19011111-19137391	TRUE	FALSE	Nonsyn
chr17	21549704	22934621	1384918	715535	0.516662	chr17:21972469-22688003	FALSE	TRUE	Unmapped
chr17	21766091	21774943	8853	0	0		FALSE	TRUE	Unmapped
chr17	22604845	22608532	3688	3688	1	chr17:21972469-22688003	TRUE	FALSE	Nonsyn
chr18	28049729	28050181	453	0	0		FALSE	TRUE	Unmapped
chr2	110549790	110698592	148803	148803	1	chr2:110397822-110798166	TRUE	FALSE	Nonsyn
chr2	90456911	90849340	392430	392430	1	chr2:89340011-95002621	TRUE	FALSE	Nonsyn
chr2	91384261	91456672	72412	72412	1	chr2:89340011-95002621	TRUE	TRUE	NonsynAndUnmapped
chr2	92032453	92201769	169317	169317	1	chr2:89340011-95002621	TRUE	FALSE	Nonsyn
chr2	94836837	94859530	22694	22694	1	chr2:89340011-95002621	TRUE	TRUE	NonsynAndUnmapped
chr2	96305317	96532597	227281	224228	0.986567	chr2:96306791-96531018	TRUE	FALSE	Nonsyn
chr2	97854763	97867147	12385	12385	1	chr2:97799722-97922289	TRUE	FALSE	Nonsyn
chr20	28750358	28926054	175697	175697	1	chr20:26861502-32748386	TRUE	FALSE	Nonsyn
chr21	8841501	8842167	667	667	1	chr21:0-10965514	TRUE	TRUE	NonsynAndUnmapped
chr22	10186098	10440323	254226	254226	1	chr22:0-15729436	TRUE	TRUE	NonsynAndUnmapped
chr22	9395921	9563136	167216	167216	1	chr22:0-15729436	TRUE	TRUE	NonsynAndUnmapped
chr22	9784756	9844067	59312	59312	1	chr22:0-15729436	TRUE	FALSE	Nonsyn
chr3	198377919	198712693	334775	334775	1	chr3:198357818-198719908	TRUE	FALSE	Nonsyn
chr3	21152526	21152902	377	0	0		FALSE	TRUE	Unmapped
chr5	34341240	34361482	20243	20243	1	chr5:34319303-34422973	TRUE	FALSE	Nonsyn
chr7	145088610	145098763	10154	10154	1	chr7:144981134-145467430	TRUE	FALSE	Nonsyn
chr7	58418389	58624608	206220	80827	0.391945	chr7:58543782-63652715	FALSE	TRUE	Unmapped
chr7	58867569	58886531	18963	18963	1	chr7:58543782-63652715	TRUE	TRUE	NonsynAndUnmapped
chr7	59277639	59359415	81777	81777	1	chr7:58543782-63652715	TRUE	FALSE	Nonsyn
chr7	59559711	60097778	538068	538068	1	chr7:58543782-63652715	TRUE	FALSE	Nonsyn
chr7	76494211	76531293	37083	37083	1	chr7:76482825-76566861	TRUE	FALSE	Nonsyn
chr8	86360829	86450985	90157	90157	1	chr8:86102976-86898518	TRUE	FALSE	Nonsyn
chr8	86603287	86645481	42195	42195	1	chr8:86102976-86898518	TRUE	FALSE	Nonsyn
chr9	113666627	113666951	325	0	0		FALSE	TRUE	Unmapped
chr9	41675278	43143248	1467971	1411461	0.961505	chr9:40141617-43086738	TRUE	FALSE	Nonsyn
chr9	48562978	48809984	247007	247007	1	chr9:44915130-78360753	TRUE	TRUE	NonsynAndUnmapped
chrX	102429042	102491492	62451	62451	1	chrX:102410147-102510855	TRUE	FALSE	Nonsyn
chrX	141523021	141523384	364	0	0		FALSE	TRUE	Unmapped
chrX	151414209	151520637	106429	106429	1	chrX:151373563-151561459	TRUE	FALSE	Nonsyn
chrX	78894644	78894683	40	0	0		FALSE	TRUE	Unmapped

## Sheet: Table-S3
Table S3: Enrichment of inversions in pericentromeric regions
	T2T-CHM13v1.1			GRCh38
Chromosome	P-value	P-value Bonferroni Adjusted		P-value	P-value Bonferroni Adjusted
chr1	0.000999001	0.022977		0.688312	1
chr2	0.000999001	0.022977		0.004995	0.114885
chr3	0.252747	1		0.884116	1
chr4	0.788212	1		0.020979	0.482517
chr5	0.76024	1		0.024975	0.574426
chr6	0.76024	1		0.828172	1
chr7	0.000999001	0.022977		0.000999001	0.022977
chr8	0.712288	1		0.752248	1
chr9	0.268731	1		0.300699	1
chr10	0.372627	1		0.544456	1
chr11	0.416583	1		0.384615	1
chr12	0.228771	1		0.252747	1
chr13	0.444555	1		0.712288	1
chr14	0.392607	1		0.272727	1
chr15	0.324675	1		0.544456	1
chr16	0.048951	1		0.656344	1
chr17	0.176823	1		0.352647	1
chr18	0.744256	1		0.78022	1
chr19	0.472527	1		0.832168	1
chr20	0.212787	1		0.000999001	0.022977
chr21	0.368631	1		0.468531	1
chr22	0.176823	1		0.76024	1
chrX	0.58042	1		0.628372	1

## Sheet: Table-S4
Table S4: List of minor alleles and resolved orientation errors in GRCh38
region.id	asm.id	cReads.sum	wReads.sum	cReads.perc	wReads.perc	categ	genomic.coords	GRCh38.region.size		Legend
chr1:108310642-108383736	chm13	6075	3562	0.630383	0.369617	GRCh38.minor	chr1:108344079-108417119	73095		region.id – Unique region identifier based on GRCh38 genomic coordinates
chr1:108310642-108383736	hg38	3513	5976	0.370218	0.629782	GRCh38.minor	chr1:108310642-108383736	73095		asm.id – reference assembly to which given record belongs to. (either ‘chm13’ – T2T-CHM13 or ‘hg38’ – GRCh38)
chr1:13104252-13122521	chm13	1287	747	0.632743	0.367257	GRCh38.minor	chr1:12623136-12641413	18270		cReads.sum – Total number of Crick (plus) reads mapping in a given region of a given reference assembly
chr1:13104252-13122521	hg38	737	1277	0.365938	0.634062	GRCh38.minor	chr1:13104252-13122521	18270		wReads.sum – Total number of Watson (minus) reads mapping in a given region of a given reference assembly
chr1:146298109-148672872	chm13	246598	6208	0.975444	0.0245564	GRCh38.minor	chr1:146115427-148495426	2374764		cReads.perc – Fraction of Crick (plus) reads mapping in a given region of a given reference assembly
chr1:146298109-148672872	hg38	4607	173646	0.0258453	0.974155	GRCh38.minor	chr1:146298109-148672872	2374764		wReads.perc – Fraction of Watson (minus) reads mapping in a given region of a given reference assembly
chr1:248518572-248529489	chm13	1222	596	0.672167	0.327833	GRCh38.minor	chr1:247963310-247973522	10918		categ – Prediction of a given region to be a minor allele in GRCh38 (GRCh38.minor), a minor allele in T2T-CHM13 (CHM13.minor), or being a misorientation error in GRCh38 (GRCh39.miso)
chr1:248518572-248529489	hg38	545	1165	0.318713	0.681287	GRCh38.minor	chr1:248518572-248529489	10918		genomic.coords – Genomic coordinates of a given region with respect to a given reference assembly
chr1:26641622-26646431	chm13	622	19	0.970359	0.0296412	GRCh38.minor	chr1:26479592-26484402	4810		GRCh38.region.size – Size of a given region with respect to GRCh38 genomic coordinates
chr1:26641622-26646431	hg38	19	623	0.029595	0.970405	GRCh38.minor	chr1:26641622-26646431	4810
chr10:91443587-91446029	chm13	433	66	0.867735	0.132265	GRCh38.minor	chr10:92326942-92329385	2443
chr10:91443587-91446029	hg38	66	439	0.130693	0.869307	GRCh38.minor	chr10:91443587-91446029	2443
chr11:311836-317944	chm13	1057	286	0.787044	0.212956	GRCh38.minor	chr11:353070-359179	6109
chr11:311836-317944	hg38	277	1043	0.209848	0.790152	GRCh38.minor	chr11:311836-317944	6109
chr15:23295576-23318191	chm13	810	220	0.786408	0.213592	GRCh38.minor	chr15:21021647-21044264	22616
chr15:23295576-23318191	hg38	188	575	0.246396	0.753604	GRCh38.minor	chr15:23295576-23318191	22616
chr16:1245200-1247503	chm13	488	39	0.925996	0.0740038	GRCh38.minor	chr16:1254476-1256776	2304
chr16:1245200-1247503	hg38	39	479	0.0752896	0.92471	GRCh38.minor	chr16:1245200-1247503	2304
chr16:21583511-22432381	chm13	124957	8087	0.939216	0.0607844	GRCh38.minor	chr16:21784834-22633430	848871
chr16:21583511-22432381	hg38	8938	124453	0.067006	0.932994	GRCh38.minor	chr16:21583511-22432381	848871
chr16:21864964-22432381	chm13	97088	6345	0.938656	0.0613441	GRCh38.minor	chr16:21784834-22352235	567418
chr16:21864964-22432381	hg38	6943	96688	0.0669973	0.933003	GRCh38.minor	chr16:21864964-22432381	567418
chr16:35946683-35952382	chm13	925	43	0.955579	0.0444215	GRCh38.minor	chr16:38176174-38181874	5700
chr16:35946683-35952382	hg38	46	896	0.0488323	0.951168	GRCh38.minor	chr16:35946683-35952382	5700
chr17:43232908-43321964	chm13	3536	122	0.966648	0.0333516	GRCh38.minor	chr17:44093515-44169769	89057
chr17:43232908-43321964	hg38	141	3733	0.0363965	0.963604	GRCh38.minor	chr17:43232908-43321964	89057
chr18:12145103-12146503	chm13	450	167	0.729335	0.270665	GRCh38.minor	chr18:12308251-12309652	1401
chr18:12145103-12146503	hg38	168	453	0.270531	0.729469	GRCh38.minor	chr18:12145103-12146503	1401
chr2:110095177-110276210	chm13	18790	8204	0.696081	0.303919	GRCh38.minor	chr2:110517534-110698559	181034
chr2:110095177-110276210	hg38	8047	19098	0.296445	0.703555	GRCh38.minor	chr2:110095177-110276210	181034
chr2:138247429-138251774	chm13	537	170	0.759547	0.240453	GRCh38.minor	chr2:138692425-138696748	4346
chr2:138247429-138251774	hg38	175	535	0.246479	0.753521	GRCh38.minor	chr2:138247429-138251774	4346
chr22:21443089-21491761	chm13	4312	2373	0.645026	0.354974	GRCh38.minor	chr22:21856604-21905253	48673
chr22:21443089-21491761	hg38	1301	2770	0.319577	0.680423	GRCh38.minor	chr22:21443089-21491761	48673
chr4:49284664-49291017	chm13	898	498	0.643266	0.356734	GRCh38.minor	chr4:49278501-49284847	6354
chr4:49284664-49291017	hg38	959	1840	0.342622	0.657378	GRCh38.minor	chr4:49284664-49291017	6354
chr4:49291019-49325004	chm13	3926	2689	0.5935	0.4065	GRCh38.minor	chr4:49244083-49278500	33986
chr4:49291019-49325004	hg38	3887	5028	0.436007	0.563993	GRCh38.minor	chr4:49291019-49325004	33986
chr4:87926011-87937547	chm13	1592	412	0.794411	0.205589	GRCh38.minor	chr4:91252482-91264033	11537
chr4:87926011-87937547	hg38	461	1459	0.240104	0.759896	GRCh38.minor	chr4:87926011-87937547	11537
chr5:179643529-179651253	chm13	1159	17	0.985544	0.0144558	GRCh38.minor	chr5:180196494-180204215	7725
chr5:179643529-179651253	hg38	18	1164	0.0152284	0.984772	GRCh38.minor	chr5:179643529-179651253	7725
chr5:64470920-64477089	chm13	961	332	0.743233	0.256767	GRCh38.minor	chr5:65290935-65297152	6170
chr5:64470920-64477089	hg38	340	933	0.267086	0.732914	GRCh38.minor	chr5:64470920-64477089	6170
chr5:64470928-64475118	chm13	631	224	0.738012	0.261988	GRCh38.minor	chr5:65292954-65297144	4191
chr5:64470928-64475118	hg38	224	623	0.264463	0.735537	GRCh38.minor	chr5:64470928-64475118	4191
chr6:89213914-89214230	chm13	24	10	0.705882	0.294118	GRCh38.minor	chr6:90422569-90422885	317
chr6:89213914-89214230	hg38	10	23	0.30303	0.69697	GRCh38.minor	chr6:89213914-89214230	317
chr7:107418983-107422332	chm13	233	3	0.987288	0.0127119	GRCh38.minor	chr7:108735022-108738372	3350
chr7:107418983-107422332	hg38	3	234	0.0126582	0.987342	GRCh38.minor	chr7:107418983-107422332	3350
chr7:70961198-70973901	chm13	2493	1404	0.639723	0.360277	GRCh38.minor	chr7:72179680-72192366	12704
chr7:70961198-70973901	hg38	1420	2488	0.363357	0.636643	GRCh38.minor	chr7:70961198-70973901	12704
chr8:7301024-12598379	chm13	518091	325820	0.613917	0.386083	GRCh38.minor	chr8:6901936-11729728	5297356
chr8:7301024-12598379	hg38	356389	494309	0.418937	0.581063	GRCh38.minor	chr8:7301024-12598379	5297356
chrX:103989434-104049428	chm13	8675	5628	0.606516	0.393484	GRCh38.minor	chrX:102430486-102490477	59995
chrX:103989434-104049428	hg38	5568	8667	0.391149	0.608851	GRCh38.minor	chrX:103989434-104049428	59995
chrX:141585256-141589189	chm13	23	10	0.69697	0.30303	GRCh38.minor	chrX:139893976-139897916	3934
chrX:141585256-141589189	hg38	13	24	0.351351	0.648649	GRCh38.minor	chrX:141585256-141589189	3934
chrX:149681035-149722249	chm13	6517	4451	0.594183	0.405817	GRCh38.minor	chrX:147946788-147987987	41215
chrX:149681035-149722249	hg38	4478	6515	0.40735	0.59265	GRCh38.minor	chrX:149681035-149722249	41215
chrX:153149748-153250226	chm13	14248	8622	0.623	0.377	GRCh38.minor	chrX:151417253-151517755	100479
chrX:153149748-153250226	hg38	8622	14263	0.376753	0.623247	GRCh38.minor	chrX:153149748-153250226	100479
chrX:51692963-51700363	chm13	1586	695	0.695309	0.304691	GRCh38.minor	chrX:50964510-50971911	7401
chrX:51692963-51700363	hg38	696	1572	0.306878	0.693122	GRCh38.minor	chrX:51692963-51700363	7401
chrX:52502274-52510614	chm13	1916	691	0.734944	0.265056	GRCh38.minor	chrX:51774047-51782380	8341
chrX:52502274-52510614	hg38	696	1918	0.266259	0.733741	GRCh38.minor	chrX:52502274-52510614	8341
chr11:50154999-50324102	chm13	12110	16664	0.420866	0.579134	CHM13.minor	chr11:50331781-50500987	169104
chr11:50154999-50324102	hg38	16819	11908	0.585477	0.414523	CHM13.minor	chr11:50154999-50324102	169104
chr14:105693931-105698385	chm13	143	433	0.248264	0.751736	CHM13.minor	chr14:99965640-99970073	4455
chr14:105693931-105698385	hg38	443	140	0.759863	0.240137	CHM13.minor	chr14:105693931-105698385	4455
chr14:34547864-34555230	chm13	379	518	0.42252	0.57748	CHM13.minor	chr14:28746628-28751279	7367
chr14:34547864-34555230	hg38	729	527	0.580414	0.419586	CHM13.minor	chr14:34547864-34555230	7367
chr16:28471892-28637651	chm13	8201	24285	0.252447	0.747553	CHM13.minor	chr16:28758040-28923837	165760
chr16:28471892-28637651	hg38	24799	8441	0.746059	0.253941	CHM13.minor	chr16:28471892-28637651	165760
chr16:32991171-33102750	chm13	1016	1707	0.373118	0.626882	CHM13.minor	chr16:33182089-33293509	111580
chr16:32991171-33102750	hg38	1895	1210	0.610306	0.389694	CHM13.minor	chr16:32991171-33102750	111580
chr20:10807797-10808434	chm13	98	145	0.403292	0.596708	CHM13.minor	chr20:10850795-10851433	638
chr20:10807797-10808434	hg38	153	98	0.609562	0.390438	CHM13.minor	chr20:10807797-10808434	638
chr3:195692124-195956606	chm13	22982	40178	0.36387	0.63613	CHM13.minor	chr3:198401429-198675872	264483
chr3:195692124-195956606	hg38	40892	23380	0.636234	0.363766	CHM13.minor	chr3:195692124-195956606	264483
chr3:195749463-195980207	chm13	15524	29763	0.342792	0.657208	CHM13.minor	chr3:198377858-198617402	230745
chr3:195749463-195980207	hg38	30245	15774	0.657229	0.342771	CHM13.minor	chr3:195749463-195980207	230745
chrX:153074418-153075612	chm13	152	269	0.361045	0.638955	CHM13.minor	chrX:151341966-151343161	1195
chrX:153074418-153075612	hg38	270	153	0.638298	0.361702	CHM13.minor	chrX:153074418-153075612	1195
chrX:48396314-48399110	chm13	100	235	0.298507	0.701493	CHM13.minor	chrX:47805286-47808083	2797
chrX:48396314-48399110	hg38	247	101	0.70977	0.29023	CHM13.minor	chrX:48396314-48399110	2797
chrX:55480141-55493063	chm13	1468	2075	0.414338	0.585662	CHM13.minor	chrX:54773303-54786226	12923
chrX:55480141-55493063	hg38	2081	1477	0.584879	0.415121	CHM13.minor	chrX:55480141-55493063	12923
chr1:122020454-122503767	chm13	3363	141	0.95976	0.0402397	GRCh38.miso	chr1:126301840-126591037	483314
chr1:122020454-122503767	hg38	183	7344	0.0243125	0.975688	GRCh38.miso	chr1:122020454-122503767	483314
chr1:124793252-124931477	chm13	15654	864	0.947693	0.0523066	GRCh38.miso	chr1:126584343-126701281	138226
chr1:124793252-124931477	hg38	131	4331	0.029359	0.970641	GRCh38.miso	chr1:124793252-124931477	138226
chr11:1894042-1915725	chm13	4852	133	0.97332	0.02668	GRCh38.miso	chr11:2004510-2026201	21684
chr11:1894042-1915725	hg38	96	4758	0.0197775	0.980222	GRCh38.miso	chr11:1894042-1915725	21684
chr11:49714144-49729098	chm13	977	14	0.985873	0.0141271	GRCh38.miso	chr11:49891414-49906368	14955
chr11:49714144-49729098	hg38	21	965	0.0212982	0.978702	GRCh38.miso	chr11:49714144-49729098	14955
chr12:12392068-12393519	chm13	257	2	0.992278	0.00772201	GRCh38.miso	chr12:12261234-12262686	1452
chr12:12392068-12393519	hg38	3	259	0.0114504	0.98855	GRCh38.miso	chr12:12392068-12393519	1452
chr12:17774389-17855572	chm13	12352	126	0.989902	0.0100978	GRCh38.miso	chr12:17650560-17731775	81184
chr12:17774389-17855572	hg38	211	12538	0.0165503	0.98345	GRCh38.miso	chr12:17774389-17855572	81184
chr12:34773599-34820432	chm13	5423	43	0.992133	0.00786681	GRCh38.miso	chr12:34589220-34627215	46834
chr12:34773599-34820432	hg38	38	2296	0.0162811	0.983719	GRCh38.miso	chr12:34773599-34820432	46834
chr12:34834837-37181298	chm13	7878	128	0.984012	0.015988	GRCh38.miso	chr12:34642895-36149449	2346462
chr12:34834837-37181298	hg38	779	52866	0.0145214	0.985479	GRCh38.miso	chr12:34834837-37181298	2346462
chr12:80451355-80454331	chm13	355	28	0.926893	0.073107	GRCh38.miso	chr12:80440704-80443681	2977
chr12:80451355-80454331	hg38	12	208	0.0545455	0.945455	GRCh38.miso	chr12:80451355-80454331	2977
chr12:80461776-80464616	chm13	338	38	0.898936	0.101064	GRCh38.miso	chr12:80430407-80433085	2841
chr12:80461776-80464616	hg38	57	260	0.179811	0.820189	GRCh38.miso	chr12:80461776-80464616	2841
chr12:86847821-86857785	chm13	926	11	0.98826	0.0117396	GRCh38.miso	chr12:86828826-86838669	9965
chr12:86847821-86857785	hg38	16	942	0.0167015	0.983299	GRCh38.miso	chr12:86847821-86857785	9965
chr16:34484033-36334975	chm13	341295	8800	0.974864	0.025136	GRCh38.miso	chr16:37834738-39557693	1850943
chr16:34484033-36334975	hg38	36883	320382	0.103237	0.896763	GRCh38.miso	chr16:34484033-36334975	1850943
chr18:20562339-20601393	chm13	6941	60	0.99143	0.0085702	GRCh38.miso	chr18:20941994-20994233	39055
chr18:20562339-20601393	hg38	85	3603	0.0230477	0.976952	GRCh38.miso	chr18:20562339-20601393	39055
chr18:20813184-20836515	chm13	4812	43	0.991143	0.00885685	GRCh38.miso	chr18:21004648-21029391	23332
chr18:20813184-20836515	hg38	44	2126	0.0202765	0.979724	GRCh38.miso	chr18:20813184-20836515	23332
chr19:38774757-38788025	chm13	2194	32	0.985624	0.0143756	GRCh38.miso	chr19:41578748-41592018	13269
chr19:38774757-38788025	hg38	36	2209	0.0160356	0.983964	GRCh38.miso	chr19:38774757-38788025	13269
chr20:28556077-29204924	chm13	49717	655	0.986997	0.0130033	GRCh38.miso	chr20:31514410-32017137	648848
chr20:28556077-29204924	hg38	18837	51119	0.269269	0.730731	GRCh38.miso	chr20:28556077-29204924	648848
chr20:29882887-30428283	chm13	35880	694	0.981025	0.0189752	GRCh38.miso	chr20:30368374-30838788	545397
chr20:29882887-30428283	hg38	4444	31026	0.125289	0.874711	GRCh38.miso	chr20:29882887-30428283	545397
chr21:40028842-40033181	chm13	1397	9	0.993599	0.00640114	GRCh38.miso	chr21:38416077-38420437	4340
chr21:40028842-40033181	hg38	13	1397	0.00921986	0.99078	GRCh38.miso	chr21:40028842-40033181	4340
chr3:187418165-187424396	chm13	970	2	0.997942	0.00205761	GRCh38.miso	chr3:190235600-190241832	6232
chr3:187418165-187424396	hg38	6	970	0.00614754	0.993852	GRCh38.miso	chr3:187418165-187424396	6232
chr3:44699775-44700555	chm13	142	2	0.986111	0.0138889	GRCh38.miso	chr3:44715430-44716211	781
chr3:44699775-44700555	hg38	2	143	0.0137931	0.986207	GRCh38.miso	chr3:44699775-44700555	781
chr4:49708727-49712245	chm13	404	2	0.995074	0.00492611	GRCh38.miso	chr4:49702199-49705498	3519
chr4:49708727-49712245	hg38	1041	37592	0.0269459	0.973054	GRCh38.miso	chr4:49708727-49712245	3519
chr4:51107122-51107609	chm13	28	0	1	0	GRCh38.miso	chr4:54870494-54870914	488
chr4:51107122-51107609	hg38	78	1092	0.0666667	0.933333	GRCh38.miso	chr4:51107122-51107609	488
chr6:106721331-106723005	chm13	361	0	1	0	GRCh38.miso	chr6:107897410-107899085	1675
chr6:106721331-106723005	hg38	0	364	0	1	GRCh38.miso	chr6:106721331-106723005	1675
chr7:62144125-62285305	chm13	5338	181	0.967204	0.0327958	GRCh38.miso	chr7:59365102-59506298	141181
chr7:62144125-62285305	hg38	919	5515	0.142835	0.857165	GRCh38.miso	chr7:62144125-62285305	141181
chr7:62373327-62390982	chm13	1146	22	0.981164	0.0188356	GRCh38.miso	chr7:59252638-59270578	17656
chr7:62373327-62390982	hg38	633	1727	0.26822	0.73178	GRCh38.miso	chr7:62373327-62390982	17656
chr8:6297862-6299768	chm13	218	7	0.968889	0.0311111	GRCh38.miso	chr8:6052363-6054271	1907
chr8:6297862-6299768	hg38	7	211	0.0321101	0.96789	GRCh38.miso	chr8:6297862-6299768	1907

## Sheet: Table-S5
Table S5: Novel inversions in HPRC Strand-seq dataset
Chromosome	start	End	Sample	Superpopulation	Population	Sex	Chromosome Band	Disease region
chr15	82273344	82948930	HG02257	AFR	ACB	Female	15q25.2	Cooper syndrome
chr16	29091906	30473115	HG02486	AFR	ACB	Male	16p11.2-12.2	Microdeletion/duplication syndrome
chr16	76014723	80149358	HG01138	AMR	CLM	Male	16q22.1-23.1	Prostate cancer susceptibility region
chr22	19270867	21520142	HG01888	AFR	ACB	Male	22q11.21	DiGeorge syndrome
chrX	147821493	148192474	HG01358	AMR	CLM	Male	Xq28	NA
